# Supplementary material for: Oxidation is an underappreciated post-translational modification in the regulation of immune responses associated with changes in phosphorylation
Source: Front Immunol. 2023 Sep 22;14:1244431. doi: 10.3389/fimmu.2023.1244431 (PMC10559879; doi:10.3389/fimmu.2023.1244431)
Supplement: Supplementary file 1 [file DataSheet_1.xlsx]

## Sheet: content
Table	Description
Table S1	Summary of Log2(FCs) and FDRs for all reliably quantified proteins
Table S2	Summary of Log2(FCs) and FDRs for all reliably quantified and corrected phosphorylation sites
Table S3	Summary of Log2(FCs) and FDRs for all reliably quantified and corrected reversible oxidation sites
Table S4	Summary of Log2(FCs) and FDRs for all reliably quantified and corrected overall oxidation sites
Table S5	Summary of enrichment results obtained using the Reactome gene sets of the MSigDB - enrichment significances (FDR) and median Log2(FCs) of proteins assigned to the pathways
Table S6	Summary of enrichment results obtained using the Reactome gene sets of the MSigDB - enrichment significances (FDR) and median Log2(FCs) of phosphorylated sites assigned to the pathways
Table S7	Summary of enrichment results obtained using the Reactome gene sets of the MSigDB - enrichment significances (FDR) and median Log2(FCs) of reversibly oxidized sites assigned to the pathways
Table S8	Summary of enrichment results obtained using the Reactome gene sets of the MSigDB - enrichment significances (FDR) and median Log2(FCs) of overall oxidized sites assigned to the pathways
Table S9	Summary of enrichment results obtained using the Reactome gene sets of the MSigDB - enrichment significances (FDR) and median Log2(FCs) of reversibly oxidized sites and overall oxidized sites assigned to the pathways
Table S10	Summary of enrichment results obtained using the Reactome gene sets of the MSigDB - enrichment significances (FDR) and median Log2(FCs) of proteins, phosphorylated sites, reversibly oxidized sites, and overall oxidized sites assigned to the pathways

## Sheet: Table S1
Accession	4 h: Log2(FC)	4 h: FDR	24 h: Log2(FC)	24 h: FDR	Description	Gene
A0A024QZ33	-0.0187474	0.916888	0.138907	0.0463097	Coiled-coil domain-containing protein 55	NSRP1
A0A024R4E5	-0.00685467	0.758692	-0.0378805	0.000124426	High density lipoprotein binding protein (Vigilin), isoform CRA_a	HDLBP
A0A024RAC6	0.0301004	0.883311	0.068323	0.212851	Elongin-A	ELOA
A0A024RCR6	0.00544996	0.906733	0.0390114	0.258989	BCL2-associated athanogene 6	BAG6
A0A087WT44	0.007931	0.916888	0.0325255	0.282756	Heme oxygenase (biliverdin-producing)	HMOX2
A0A087WTP2	NA	NA	NA	NA	Farnesyl pyrophosphate synthase	FDPS
A0A087WU02	0.00156093	0.989613	0.0386806	0.696674	Endoplasmic reticulum-Golgi intermediate compartment protein 2	ERGIC2
A0A087WU07	0.0071675	0.92863	0.019854	0.661915	MICOS complex subunit MIC10	MICOS10
A0A087WUC6	0.019928	0.762185	-0.0152157	0.733892	Signal peptidase complex subunit 2	SPCS2
A0A087WUD2	-0.116836	0.0409411	-0.230565	4.73983e-13	Enhancer of filamentation 1	NEDD9
A0A087WUR6	NA	NA	NA	NA	Calcium/calmodulin-dependent protein kinase type 1D	CAMK1D
A0A087WUT0	-0.0700382	0.428835	-0.0499796	0.204717	Myelin expression factor 2	MYEF2
A0A087WVI1	-0.123824	0.407203	0.0331911	0.775639	PDZ and LIM domain protein 2	PDLIM2
A0A087WVQ6	0.0188831	0.588354	-0.050932	0.0786329	Clathrin heavy chain	CLTC
A0A087WVZ6	-0.117322	0.275728	0.0446888	0.754045	Protein kinase C-binding protein 1	ZMYND8
A0A087WVZ9	0.0148059	0.767941	0.110696	0.0614365	DNA-directed RNA polymerase II subunit E	POLR2E
A0A087WW65	-0.083836	0.340156	-0.0471055	0.506644	Iron-sulfur clusters transporter ABCB7, mitochondrial	ABCB7
A0A087WW88	-0.0473541	0.393798	0.0678448	0.148669	Charged multivesicular body protein 2b	CHMP2B
A0A087WWU8	-0.02558	0.941916	-0.0340854	0.791003	Tropomyosin alpha-3 chain	TPM3
A0A087WWW9	-0.191044	0.184576	0.172553	0.00505208	B-cell lymphoma/leukemia 10	BCL10
A0A087WXB0	0.0526285	0.439089	0.0162402	0.7934	Secretory carrier-associated membrane protein	SCAMP1
A0A087WXL6	-0.0138865	0.911132	-0.0643459	0.00770487	Vacuolar protein sorting-associated protein 11 homolog	VPS11
A0A087WY31	-0.0254345	0.521505	0.0374857	0.0978465	YTH domain-containing family protein 3	YTHDF3
A0A087WY55	0.0329665	0.640806	0.0207325	0.0989329	Chromosome 6 open reading frame 55, isoform CRA_b	VTA1
A0A087WY58	0.146784	0.0280684	-0.0409345	0.434152	Serine/threonine-protein kinase Nek3	NEK3
A0A087WY61	0.0111805	0.846449	-0.0684481	7.80754e-05	Nuclear mitotic apparatus protein 1	NUMA1
A0A087WYM3	-0.0406431	0.147751	-0.118241	3.699e-05	NAD-dependent protein deacetylase sirtuin-2	SIRT2
A0A087WYN9	0.0574673	0.823145	0.0688986	0.22173	ATP-dependent RNA helicase DHX29	DHX29
A0A087WZ13	-0.0674638	0.512747	0.0520808	0.411643	Ribonucleoprotein PTB-binding 1	RAVER1
A0A087WZK0	-0.0543707	0.706529	0.0403954	0.511303	Deoxyhypusine synthase	DHPS
A0A087WZX2	-0.0192543	0.854116	-0.068198	0.146782	Complex I-B17	NDUFB6
A0A087X0L7	0.0314441	0.797552	-0.120105	0.000440165	Mitochondrial inner membrane protein OXA1L	OXA1L
A0A087X0M4	0.073307	0.707704	-0.135931	0.153263	Kanadaptin	SLC4A1AP
A0A087X0R6	NA	NA	NA	NA	Sorting nexin-12	SNX12
A0A087X0W8	-0.0906917	0.221401	-0.0491315	0.0924677	Transcription factor p65	RELA
A0A087X142	-0.0509991	0.293333	-0.0409899	0.532166	Septin	SEPTIN8
A0A087X1K9	0.0629626	0.596862	0.0368981	0.0283819	Acyl-protein thioesterase 1	LYPLA1
A0A087X1Z3	0.048671	0.348921	0.0449238	0.344464	Proteasome activator complex subunit 2	PSME2
A0A087X295	0.0925742	0.532262	-0.0653005	0.576451	WD repeat-containing protein 6	WDR6
A0A087X2D5	-0.0472394	0.358317	0.0130099	0.596528	39S ribosomal protein L45, mitochondrial	MRPL45
A0A087X2I1	-0.0100248	0.888849	0.0078971	0.710513	26S proteasome regulatory subunit 10B	PSMC6
A0A096LNZ9	0.00524783	0.921387	0.0268677	0.610293	Ubiquitin-like protein ISG15 (Fragment)	ISG15
A0A096LP25	-0.00363663	0.975708	-0.0311525	0.612635	AP2-associated protein kinase 1	AAK1
A0A096LPC5	-0.0994082	0.138284	-0.0713724	0.339463	WASH complex subunit 2C	WASHC2C
A0A096LPI6	0.0210343	0.82847	0.0795653	0.0808943	Utp12 domain-containing protein (Fragment)	4 SV
A0A0A0MQX8	-0.00649549	0.823629	-0.0497443	0.161243	Muscleblind-like protein 1	MBNL1
A0A0A0MR09	-0.0185544	0.895014	0.0450906	0.786737	Tyrosine-protein phosphatase non-receptor type 9	PTPN9
A0A0A0MRA8	0.0769432	0.500609	0.818452	9.36838e-08	Band 4.1-like protein 3	EPB41L3
A0A0A0MRJ2	-0.0309837	0.688413	0.0569552	0.0213166	Cyclic AMP-dependent transcription factor ATF-3 (Fragment)	ATF3
A0A0A0MRM9	-0.0434651	0.659193	0.215496	0.00378918	Nucleolar and coiled-body phosphoprotein 1 (Fragment)	NOLC1
A0A0A0MRY0	0.0476075	0.218391	-0.0511247	0.00802593	TBC1 domain family member 22A	TBC1D22A
A0A0A0MS54	0.188952	0.0369713	0.0203129	0.837384	cAMP-dependent protein kinase	PRKACB
A0A0A0MSB8	-0.000682801	0.999834	-0.153792	0.147081	Exocyst complex component 7	EXOC7
A0A0A0MSH9	0.193239	0.0922234	0.0264769	0.0729778	Chromodomain-helicase-DNA-binding protein 1-like	CHD1L
A0A0A0MSI2	0.0868063	0.245322	-0.121366	0.0475664	Polyhomeotic-like protein 2	PHC2
A0A0A0MSI8	-0.0919889	0.318419	0.0503314	0.494655	Exocyst complex component 5	EXOC5
A0A0A0MSJ9	-0.0049299	0.951157	0.0375667	0.449912	Ras GTPase-activating protein 2	RASA2
A0A0A0MSK5	-0.00175111	0.984047	-0.0227333	0.262109	Torsin-1A-interacting protein 1	TOR1AIP1
A0A0A0MSN9	0.116791	0.697485	0.0671212	0.454064	Negative elongation factor E (Fragment)	NELFE
A0A0A0MSQ0	-0.0564657	0.666766	0.0538183	0.287109	Plastin-3	PLS3
A0A0A0MST1	0.190507	0.00834635	0.172977	0.058951	DNA-binding protein Ikaros	IKZF1
A0A0A0MT32	0.0551142	0.461313	-0.427852	0.0057923	Lysosomal acid lipase/cholesteryl ester hydrolase	LIPA
A0A0A0MT64	NA	NA	NA	NA	NADPH:adrenodoxin oxidoreductase, mitochondrial	FDXR
A0A0A0MT83	-0.0368399	0.345883	-0.0171477	0.573069	Butyryl-CoA dehydrogenase	IVD
A0A0A0MTB8	0.00259299	0.992968	0.140294	0.0119376	WD repeat-containing protein 36	WDR36
A0A0A0MTH3	0.0206202	0.471195	-0.0102912	0.726234	59 kDa serine/threonine-protein kinase	ILK
A0A0A0MTH9	0.0177995	0.903377	0.21868	0.369956	TATA-binding protein-associated factor 172	BTAF1
A0A0A0MTJ9	0.0114719	0.884372	-0.244159	0.000600548	Neutral cholesterol ester hydrolase 1	NCEH1
A0A0A0MTL6	-0.0377604	0.560443	0.0544631	0.264285	Rho family-interacting cell polarization regulator 1	RIPOR1
A0A0A0MTR2	0.0240705	0.829666	0.13904	0.0269957	Prolyl 3-hydroxylase OGFOD1	OGFOD1
A0A0A6YYH1	0.0439283	0.537558	-0.00326696	0.927639	Arpin	C15orf38-AP3S2
A0A0A6YYL4	0.00274759	0.933467	-0.050234	0.0148698	Coronin	CORO7-PAM16
A0A0B4J1V8	-0.0556747	0.697906	-0.0619858	0.255471	HCG2039996	PPAN-P2RY11
A0A0B4J1W3	0.000705746	0.989651	0.0634264	0.00999459	N-alpha-acetyltransferase 15, NatA auxiliary subunit	NAA15
A0A0B4J2A0	-0.255477	0.0290348	-0.0246919	0.595057	FGGY_N domain-containing protein	1 SV
A0A0C4DFM1	0.0141364	0.762559	0.0064301	0.828708	Transmembrane 9 superfamily member	TM9SF4
A0A0C4DFP4	0.147197	0.300027	-0.0536609	0.531815	N-glycanase 1 (Fragment)	NGLY1
A0A0C4DFX9	-0.0483044	0.599594	0.0955749	0.153136	Negative elongation factor A	NELFA
A0A0C4DG62	NA	NA	NA	NA	ADP-ribosylation factor-like protein 6-interacting protein 4	ARL6IP4
A0A0C4DG89	0.0286029	0.549316	0.0137806	0.292976	RNA helicase	DDX46
A0A0C4DGA2	-0.00824808	0.955677	-0.0632957	0.13778	Enoyl-CoA delta isomerase 2	ECI2
A0A0C4DGB5	-0.00283501	0.964581	0.0170449	0.570722	Calpain inhibitor	CAST
A0A0C4DGN6	-0.0293876	0.808291	-0.0354854	0.613	ARF GTPase-activating protein GIT1	GIT1
A0A0C4DGQ8	-0.00268539	0.979805	0.0458624	0.133225	Dehydrogenase/reductase SDR family member 7B	DHRS7B
A0A0C4DGV9	0.0878881	0.0936611	0.0274693	0.364463	DNA ligase	LIG4
A0A0D9SEY1	-0.0234074	0.755649	0.0124144	0.719371	Mitogen-activated protein kinase kinase kinase kinase 4	MAP4K4
A0A0D9SGE8	-0.00572207	0.985177	-0.180477	0.237058	PHD finger protein 6	PHF6
A0A0G2JH37	-0.00229895	0.964759	0.0493534	0.0575919	Tapasin	TAPBP
A0A0G2JHC2	0.018219	0.564664	0.126228	0.00161882	PPP1R18	PPP1R18
A0A0G2JIW1	0.165316	0.0434388	0.0483726	0.13229	Heat shock 70 kDa protein 1B	HSPA1B
A0A0G2JJD3	-0.0673741	0.634598	-0.0578834	0.091777	Alpha/beta hydrolase domain-containing protein 16A	ABHD16A
A0A0G2JLS4	0.00628839	0.970479	0.875466	0.000774956	Leukocyte immunoglobulin-like receptor subfamily B member 1 (Fragment)	LILRB1
A0A0G2JN29	0.00981134	0.882857	-0.0274751	0.0890829	Nodal modulator 1	NOMO1
A0A0G2JNU6	-0.0127726	0.889264	0.169508	0.000326623	Leukocyte-associated immunoglobulin-like receptor 1	LAIR1
A0A0G2JPU4	-0.111995	0.187738	0.306171	1.15457e-05	Leukocyte immunoglobulin-like receptor subfamily B member 4	LILRB4
A0A0G2JQD6	-0.0654987	0.0292432	-0.0845199	0.0700399	Extracellular serine/threonine protein kinase FAM20C (Fragment)	FAM20C
A0A0G2JQH2	-0.0178378	0.899437	-0.115311	0.470145	40S ribosomal protein S18	RPS18
A0A0G2JRX5	-0.0407391	0.440431	-0.0102302	0.902628	Survival motor neuron protein (Fragment)	SMN1
A0A0J9YVP6	-0.0151697	0.771613	0.0177672	0.363836	60 kDa poly(U)-binding-splicing factor (Fragment)	PUF60
A0A0J9YW33	-0.0550538	0.549792	-0.0420233	0.0989653	Syntaxin 3B	STX3
A0A0J9YWL0	0.0998373	0.091039	0.119422	0.0056329	Beta/gamma crystallin domain-containing protein 1	CRYBG1
A0A0J9YWM3	0.00988797	0.889388	-0.0736338	0.10092	Solute carrier family 22 member 18	SLC22A18
A0A0J9YX62	0.106884	0.188476	0.0823183	0.00478808	DnaJ homolog subfamily B member 6	DNAJB6
A0A0U1RQL8	0.119846	0.218391	0.0309976	0.593141	Macrophage-capping protein (Fragment)	GSN
A0A0U1RQY7	-0.0658206	0.604689	-0.129111	0.000519094	Non-specific serine/threonine protein kinase	CSNK1G1
A0A0U1RRL5	0.0694214	0.608868	-0.0150669	0.90173	ETS-related transcription factor Elf-1 (Fragment)	ELF1
A0A0U1RRM6	-0.00471767	0.955677	0.0702868	0.231254	Protein enabled homolog	ENAH
A0A140T9H5	0.0277626	0.794679	-0.0315804	0.386286	HLA class I histocompatibility antigen, C alpha chain	HLA-C
A0A140T9T7	-0.0182715	0.659193	0.0863561	0.066743	Antigen peptide transporter 1	TAP1
A0A182DWF2	0.0344435	0.800842	-0.12957	0.123779	Thioredoxin-disulfide reductase	TXNRD2
A0A1B0GTB0	0.28416	0.0738382	-0.176821	0.00267083	ATPase H(+)-transporting lysosomal accessory protein 2 (Fragment)	ATP6AP2
A0A1B0GTG2	-0.0484891	0.771613	-0.0811383	0.391384	Alpha-aminoadipic semialdehyde dehydrogenase	ALDH7A1
A0A1B0GTK8	-0.00826885	0.43322	-0.150032	2.23061e-07	Tumor necrosis factor alpha-induced protein 8-like protein 3	TNFAIP8L3
A0A1B0GUA3	-0.283455	0.230361	-0.0088477	0.918885	KIF-binding protein	KIFBP
A0A1B0GV02	0.0206307	0.763834	0.0286602	0.52593	Zinc finger E-box-binding homeobox 2	ZEB2
A0A1B0GVC6	NA	NA	NA	NA	TATA-box-binding protein	TBP
A0A1B0GVD5	-0.0183173	0.615489	-0.395443	7.79755e-05	Cathepsin D	CTSD
A0A1B0GVH5	0.0594507	0.25367	-0.129265	0.0374259	Alpha-ketoglutarate-dependent dioxygenase FTO	FTO
A0A1B0GVI3	-0.268771	0.636287	-0.244517	0.458281	Keratin, type I cytoskeletal 10	KRT10
A0A1B0GVU9	0.0766489	0.37106	0.0324558	0.514352	Glutaminyl-tRNA synthetase (Fragment)	QARS1
A0A1B0GW05	-0.0380478	0.695003	0.0299082	0.760945	Probable C-mannosyltransferase DPY19L1	DPY19L1
A0A1B0GW68	-0.0183531	0.808291	-0.260486	0.000108295	Ceramidase	ASAH1
A0A1C7CYX1	-0.000215839	0.999834	-0.0171	0.560791	Mitotic deacetylase-associated SANT domain protein	MIDEAS
A0A1C7CYX9	-0.00258518	0.96464	0.146688	4.61044e-05	Dihydropyrimidinase-related protein 2	DPYSL2
A0A1P0AYU5	-0.0338156	0.370417	-0.0496733	0.0506136	Sidoreflexin	SFXN3
A0A1W2PNP0	-0.0325144	0.49295	-0.0424283	0.137682	GPI transamidase component PIG-T (Fragment)	PIGT
A0A1W2PNR9	0.0108768	0.907421	0.086299	0.00669491	Immediate early response 3-interacting protein 1	IER3IP1
A0A1W2PNX8	-0.00111861	0.983413	0.0193515	0.0964896	Protein unc-45 homolog A	UNC45A
A0A1W2PNY5	NA	NA	NA	NA	Elongator complex protein 4	ELP4
A0A1W2PP10	-0.0798858	0.536227	-0.0308716	0.684705	Vacuolar protein sorting-associated protein 35	VPS35
A0A1W2PP35	0.0900312	0.55362	-0.0822093	0.157055	Heterogeneous nuclear ribonucleoprotein U (Fragment)	HNRNPU
A0A1W2PPZ5	0.041229	0.388749	0.078745	0.0113639	Transcription elongation factor	TCEA1
A0A1W2PRB8	0.0682058	0.478787	-0.00912908	0.859573	Cofactor required for Sp1 transcriptional activation subunit 6	3 SV
A0A1W2PS43	-0.00621962	0.91606	-0.104556	0.00507316	Lysosome membrane protein 2	SCARB2
A0A1Y0BRN3	0.0515368	0.556901	-0.0174225	0.758471	Unconventional myosin-6	MYO6
A0A286YF97	0.0783352	0.227545	0.136424	0.00395041	Stress-activated protein kinase JNK	MAPK10
A0A286YFF8	0.11727	0.224831	0.0714475	0.119806	Protein MON2 homolog	MON2
A0A2P0CTB1	0.0736017	0.639089	0.0719127	0.441221	Prostamide/prostaglandin F synthase	PRXL2B
A0A2R8Y4T1	-0.0616679	0.449062	-0.112107	0.0137145	Tensin-1	TNS1
A0A2R8Y4Z0	-0.0474408	0.810276	-0.0746281	0.473855	Cyclin-dependent kinase 13 (Fragment)	CDK13
A0A2R8Y4Z8	-0.0769027	0.184576	-0.176149	0.0017535	Coiled-coil domain-containing protein 9	CCDC9
A0A2R8Y566	-0.136562	0.0095397	-0.230998	0.00956207	RAB11-binding protein RELCH	RELCH
A0A2R8Y595	0.00616879	0.929569	-0.120456	0.0281493	Transcriptional repressor CTCF	CTCF
A0A2R8Y5P7	0.0928742	0.319303	-0.0403851	0.396345	Histidine--tRNA ligase	HARS2
A0A2R8Y5S7	-0.0668279	0.229857	0.043009	0.172025	Radixin	RDX
A0A2R8Y611	0.297544	0.564664	0.435269	0.020255	AP-3 complex subunit delta (Fragment)	AP3D1
A0A2R8Y738	0.0268495	0.69569	-0.0437431	0.707375	Ribosomal protein L15 (Fragment)	RPL15
A0A2R8Y761	-0.00446201	0.964581	-0.0150723	0.798222	Ribonuclease H2 subunit B	RNASEH2B
A0A2R8Y7Q1	-0.0816749	0.265012	0.115426	0.000531354	Nucleosome-remodeling factor subunit BPTF	BPTF
A0A2R8Y811	-0.0271586	0.659993	-0.0440918	0.565318	40S ribosomal protein S14 (Fragment)	RPS14
A0A2R8Y849	-0.00635251	0.916888	-0.0131802	0.713696	40S ribosomal protein S24	RPS24
A0A2R8Y852	-0.0928737	0.171029	0.148019	0.0585512	Homeobox protein cut-like	CUX1
A0A2R8Y855	-0.045037	0.509857	-0.03158	0.391997	SWI/SNF-related matrix-associated actin-dependent regulator of chromatin subfamily E member 1	SMARCE1
A0A2R8Y880	-0.000561465	0.999834	-0.0895033	0.161568	E3 ubiquitin-protein ligase RBBP6 (Fragment)	RBBP6
A0A2R8YDN7	0.0123955	0.807605	0.184856	0.013733	Polyamine-transporting ATPase 13A3	ATP13A3
A0A2R8YDQ0	0.0367956	0.521505	-0.0192714	0.863512	Uncharacterized protein	3 SV
A0A2R8YDQ9	-0.00844925	0.861301	-0.00159	0.949931	Succinate--CoA ligase [ADP-forming] subunit beta, mitochondrial	SUCLA2
A0A2R8YDR3	0.180227	0.339981	-0.0363685	0.549437	Tuberin (Fragment)	TSC2
A0A2R8YDT1	-0.118941	0.0549579	0.0314873	0.573547	Glutamine synthetase	GLUL
A0A2R8YEA7	0.0335001	0.633801	-0.0274073	0.472515	Actin, cytoplasmic 1 (Fragment)	ACTB
A0A2R8YEK8	-0.0364283	0.290432	-0.0463147	0.177784	Ceramide transfer protein	CERT1
A0A2R8YFD4	NA	NA	NA	NA	E3 ubiquitin-protein ligase CBL	CBLB
A0A2R8YFL3	NA	NA	NA	NA	Interferon gamma receptor 1	IFNGR1
A0A2R8YG42	-0.0522005	0.4803	-0.00915214	0.698516	Rho guanine nucleotide exchange factor 7	ARHGEF7
A0A2R8YG73	0.112712	0.000429829	0.0705634	0.531033	Girdin	CCDC88A
A0A2R8YGB3	-0.00456647	0.95748	-0.104994	0.008653	Rho GTPase-activating protein 26	ARHGAP26
A0A2R8YGH5	0.00533524	0.963316	-0.0414538	0.119071	AP complex subunit sigma	AP1S1
A0A2U3TZM0	-0.0328527	0.166243	-0.0362053	0.0997119	DNA helicase	CHD4
A0A2Y9D025	-0.0107752	0.903826	0.0268345	0.419509	Complex I-B14	NDUFA6
A0A384DVU0	0.0177644	0.94073	-0.0368018	0.793442	Patatin-like phospholipase domain-containing protein 6	PNPLA6
A0A3B3IRT8	0.0364833	0.0773229	-0.011185	0.802412	Translocon-associated protein subunit alpha	SSR1
A0A3B3IS32	0.0181635	0.849981	-0.0115646	0.956515	Mucosa-associated lymphoid tissue lymphoma translocation protein 1	MALT1
A0A3B3ISP1	-0.0149202	0.807605	0.00957844	0.793442	Ankyrin repeat and SAM domain-containing protein 1A	ANKS1A
A0A3B3ISS6	-0.00967996	0.898673	-0.378996	0.000217669	Transmembrane glycoprotein NMB	GPNMB
A0A3B3ISV5	0.0417348	0.332536	-0.014254	0.570983	Uncharacterized protein	4 SV
A0A3B3ISV9	0.0241993	0.0262395	0.0177991	0.255656	ERI1 exoribonuclease 3	ERI3
A0A3B3IT39	-0.0652597	0.682153	0.17789	0.00154084	Selenoprotein F	SELENOF
A0A3B3ITH3	0.0288713	0.809402	0.0118534	0.911509	Protein IMPACT	IMPACT
A0A3B3ITT5	-0.00711202	0.884485	-0.012751	0.709133	60S ribosomal protein L29	RPL29
A0A3B3ITW3	0.0205882	0.666173	0.000578947	0.98911	ATP-binding cassette sub-family D member 3	ABCD3
A0A3B3IU33	0.0393286	0.800842	-0.0329679	0.222133	N-acetylglucosamine-6-phosphate deacetylase	AMDHD2
A0A3B3IUA2	-0.0578554	0.243742	-0.016297	0.807283	Ribonucloprotein	SNU13
A0A3B3IUB5	0.0408415	0.558845	-0.120209	0.000469495	Minor histocompatibility antigen H13	HM13
A0A3B3IUC4	0.0114786	0.916888	-0.132286	0.00360842	Alpha-galactosidase	GLA
A0A3B3IUD2	-0.149698	0.012013	0.00701042	0.861695	Protein misato homolog 1	MSTO1
A0A3F2YNW7	-0.0635425	0.696302	0.129287	0.0397409	AT-rich interactive domain-containing protein 1B	ARID1B
A0A3F2YNW8	0.0908628	0.332536	0.0449312	0.117354	Inositol 1,4,5-trisphosphate receptor	ITPR1
A0A494BZZ8	0.086075	0.61343	-0.184641	0.000113296	Transmembrane protein 87B (Fragment)	TMEM87B
A0A494C0P0	NA	NA	NA	NA	Cofactor required for Sp1 transcriptional activation subunit 8	MED27
A0A494C0R8	-0.0512516	0.511993	0.0357305	0.355505	Clustered mitochondria protein homolog	CLUH
A0A494C0X7	0.0115685	0.745362	-0.101651	0.008701	Integrin beta	ITGB2
A0A494C108	0.0145003	0.907035	0.00239397	0.96556	Protein KRI1 homolog	KRI1
A0A494C165	-0.012566	0.843749	-0.0904419	0.00626585	Xaa-Pro dipeptidase (Fragment)	PEPD
A0A494C1K3	0.0357525	0.30969	0.0440573	0.111445	General transcription factor II-I	GTF2I
A0A494C1L5	-0.0882678	0.23901	-0.126475	0.0481249	Lipopolysaccharide-responsive and beige-like anchor protein	LRBA
A0A494C1M4	0.0565612	0.280758	-0.00452058	0.898452	10-formyltetrahydrofolate dehydrogenase	ALDH1L2
A0A499FIX8	0.00144748	0.976307	-0.0382176	0.0571946	Extended synaptotagmin-2	ESYT2
A0A499FIZ0	-0.0669406	0.249232	-0.050904	0.405874	WD repeat-containing protein 26	WDR26
A0A499FJY3	0.000200471	0.999834	-0.0689233	0.148469	RNA-binding protein 15	RBM15
A0A4V7I447	-0.0906084	0.413014	-0.138255	0.0769857	Apolipoprotein B receptor	APOBR
A0A590UJ01	0.0146957	0.871817	0.0494208	0.533459	Serine/threonine-protein kinase ATR (Fragment)	ATR
A0A590UJ50	0.0680731	0.373701	-0.00394652	0.919014	Cullin-1	CUL1
A0A590UJJ4	-0.0226342	0.890302	-0.230822	8.39622e-11	K(+) channel subunit beta-2	KCNAB2
A0A590UJQ1	0.0114666	0.818995	0.0218514	0.517039	E3 ubiquitin-protein ligase	ITCH
A0A590UK80	0.00716952	0.860531	-0.0103924	0.567374	Uncharacterized protein (Fragment)	3 SV
A0A5F9UJX7	0.0225227	0.871817	-0.19495	0.00440385	45 kDa calcium-binding protein	SDF4
A0A5F9VB99	-0.000435715	0.999834	0.0157374	0.761117	Sarcolemmal membrane-associated protein	SLMAP
A0A5F9YFS9	0.0564004	0.480235	0.0395874	0.322339	Microsomal signal peptidase 12 kDa subunit	SPCS1
A0A5F9ZHL1	0.0295357	0.609844	-0.0356565	0.403427	Acetyl-CoA acetyltransferase, mitochondrial	ACAT1
A0A5F9ZHN7	-0.0131615	0.753857	-0.021295	0.338468	Phosphatidylinositol-3-phosphatase SAC1	SACM1L
A0A5F9ZHR3	0.233949	0.158668	0.0529073	0.119071	Nesprin-1	SYNE1
A0A5F9ZHW5	-0.0322883	0.629533	0.0109409	0.886635	Ataxin-2	ATXN2
A0A5H1ZRP4	-0.0829364	0.317113	0.0175034	0.705245	Negative elongation factor B	NELFB
A0A5H1ZRQ2	0.0191696	0.582645	0.00285113	0.90497	RNA helicase	DDX17
A0A5H1ZRS1	0.0285199	0.829174	-0.401368	7.58705e-08	Pericentriolar material 1 protein	PCM1
A0A669KAV0	-0.0401986	0.87554	-0.209492	0.014184	Protein disulfide-isomerase	CRELD1
A0A669KB89	0.0173243	0.885314	-0.0737211	0.0730002	Protein scribble homolog	SCRIB
A0A669KBH7	-0.0327658	0.722992	-0.034026	0.255819	DUS4L-BCAP29 readthrough	DUS4L-BCAP29
A0A669KBK2	-0.0121058	0.94628	-0.0300055	0.828708	DNA mismatch repair protein Mlh1	MLH1
A0A6I8PIV1	0.0511978	0.240441	0.0593487	0.00392215	Leucyl-tRNA synthetase	LARS1
A0A6I8PRA0	-0.0923989	0.478139	0.0741064	0.0536526	Treacle protein (Fragment)	TCOF1
A0A6Q8KRG2	0.00577889	0.921387	-0.00165895	0.968456	Golgin subfamily A member 2	GOLGA2
A0A6Q8PF62	0.0317212	0.553864	0.0898321	0.000254396	Polyphosphoinositide phosphatase	FIG4
A0A6Q8PFA6	-0.055657	0.0877024	0.0107049	0.785793	Kinesin-like protein	KIF2A
A0A6Q8PFB5	0.255519	0.0577035	0.0364595	0.5884	Centrosomal protein of 41 kDa	CEP41
A0A6Q8PFH9	-0.0415678	0.576871	-0.0270858	0.587037	Elongator complex protein 1	ELP1
A0A6Q8PFJ0	0.0142583	0.659193	-0.0559665	0.145953	Prelamin-A/C	LMNA
A0A6Q8PFJ4	-0.0192874	0.840253	-0.0383191	0.58126	Mitofusin-2	MFN2
A0A6Q8PFL5	-0.0325542	0.518656	-0.0527565	0.410506	E3 ubiquitin-protein ligase LRSAM1	LRSAM1
A0A6Q8PGA2	-0.0637553	0.123102	0.0112018	0.757938	Glycine amidinotransferase	GATM
A0A6Q8PGU6	0.00402322	0.921387	0.0858656	0.0069451	Vesicle-fusing ATPase	SPATA5
A0A6Q8PH21	0.00645215	0.946366	-0.0268787	0.640656	Solute carrier family 12 member 6	SLC12A6
A0A6Q8PHK0	0.00485066	0.911132	0.0232478	0.133225	E3 ubiquitin-protein ligase TRIP12	TRIP12
A0A7I2SVS4	0.157253	0.190804	0.00908028	0.604336	Histone deacetylase	HDAC4
A0A7I2V2U6	0.0530168	0.281025	0.148716	0.000599443	Methenyltetrahydrofolate cyclohydrolase	MTHFD2
A0A7I2V2Y9	-0.0692471	0.577062	-0.181469	0.000178654	Acyl-CoA-binding domain-containing protein 5	ACBD5
A0A7I2V2Z6	0.0823986	0.194877	-0.0664662	0.344173	Disintegrin and metalloproteinase domain-containing protein 9	ADAM9
A0A7I2V3Q3	NA	NA	NA	NA	Ribosomal biogenesis protein LAS1L	LAS1L
A0A7I2V3R8	0.0757269	0.430253	0.021951	0.691603	Helix-destabilizing protein	HNRNPA1
A0A7I2V3R9	-0.261262	0.000767716	-0.381579	0.000904552	Presenilin	PSEN2
A0A7I2V3T6	0.108325	4.79447e-05	0.191427	0.00345645	Transcription factor BTF3	BTF3
A0A7I2V3Z3	0.0634693	0.602604	0.126627	0.0717514	Importin subunit alpha-1	KPNA2
A0A7I2V4F0	0.0173253	0.771613	0.0340466	0.0165469	ATP-dependent RNA helicase DDX1	DDX1
A0A7I2V4V1	0.00796426	0.883655	0.0179647	0.447025	Peptidyl-prolyl cis-trans isomerase	PPIA
A0A7I2V535	0.0187723	0.636287	0.0321412	0.461852	Non-POU domain-containing octamer-binding protein	NONO
A0A7I2V539	0.0440585	0.356857	-0.00427798	0.921503	Glycylpeptide N-tetradecanoyltransferase	NMT1
A0A7I2V5C6	-0.0686982	0.218391	0.00268664	0.94952	Pitrilysin metalloproteinase 1	PITRM1
A0A7I2V5Q5	-0.0488667	0.636287	-0.0153603	0.630369	Peptidyl-prolyl cis-trans isomerase G	PPIG
A0A7I2V5R1	0.00788048	0.855006	-0.0070033	0.907033	Serine/threonine-protein kinase Nek9	NEK9
A0A7I2V5S2	-0.0396437	0.533065	0.0119292	0.75516	Nucleophosmin	NPM1
A0A7I2V5Z3	-0.0978747	0.606604	0.0577799	0.424112	Small glutamine-rich tetratricopeptide repeat-containing protein alpha	SGTA
A0A7I2YBM0	-0.0580006	0.656772	0.069607	0.281796	Endoribonuclease Dicer	DICER1
A0A7I2YQF8	-0.0135043	0.816506	0.0191014	0.200162	Eukaryotic translation initiation factor 3 subunit I	EIF3I
A0A7I2YQG2	0.0136739	0.840765	0.0355465	0.355184	Ribosomal protein L19	RPL19
A0A7I2YQN2	0.064751	0.482765	0.0262504	0.514352	Heterogeneous nuclear ribonucleoprotein Q	SYNCRIP
A0A7I2YQU3	-0.0216256	0.461313	-0.174411	0.00573576	Zinc finger FYVE domain-containing protein 26	ZFYVE26
A0A7P0MQR8	-0.0164775	0.847269	-0.00724599	0.907033	Microtubule-actin cross-linking factor 1, isoforms 1/2/3/5	MACF1
A0A7P0T808	0.0777252	0.139392	-0.0215264	0.765498	Phosphatidylinositol 4-phosphate 5-kinase type-1 gamma	PIP5K1C
A0A7P0T8D4	0.0516341	0.373701	0.0750242	0.00828337	Sorting nexin	SNX9
A0A7P0T8N6	-0.219885	0.0431902	0.0375124	0.710744	Very low-density lipoprotein receptor (Fragment)	VLDLR
A0A7P0T8N8	-0.00305738	0.95972	-0.00515327	0.862697	Transcription elongation regulator 1	TCERG1
A0A7P0T939	0.041018	0.584742	0.0684222	0.332844	A-kinase anchor protein 9	AKAP9
A0A7P0T989	-0.0219397	0.667007	-0.0891102	0.18747	Cathepsin X	CTSZ
A0A7P0T9A7	0.0442002	0.406319	0.00894923	0.759076	Adenylosuccinate lyase	ADSL
A0A7P0T9D8	0.0452501	0.199913	0.183378	0.00126703	ATP-dependent (S)-NAD(P)H-hydrate dehydratase	NAXD
A0A7P0T9E5	-0.182824	0.1373	-0.100765	0.18325	Serine/threonine-protein kinase VRK1	VRK1
A0A7P0T9I9	0.175955	0.0338178	0.924026	5.58519e-06	Nicotinamide phosphoribosyltransferase	NAMPT
A0A7P0T9L3	-0.0647681	0.150902	-0.0938106	0.137313	Cullin-4B	CUL4B
A0A7P0TA76	0.0402694	0.329572	-0.0123238	0.607175	Fatty acid CoA ligase Acsl3	ACSL3
A0A7P0TA85	0.021321	0.872706	0.0257614	0.682231	Basigin	BSG
A0A7P0TAC5	-0.00256973	0.984867	0.0276987	0.461963	Huntingtin	HTT
A0A7P0TAE3	-0.0185938	0.804305	-0.0458332	0.260859	A-kinase anchor protein 8-like	AKAP8L
A0A7P0TAG7	-0.0014379	0.998978	0.457789	9.93816e-07	Amino acid transporter	SLC1A3
A0A7P0TAQ9	0.00374443	0.932199	-0.00767589	0.797284	DnaJ homolog subfamily C member 10	DNAJC10
A0A7P0TAU8	NA	NA	NA	NA	2'-5' oligoadenylate synthase	OAS3
A0A7P0TB20	-0.0778281	0.773437	-0.110434	0.462803	Neurogenic locus notch homolog protein 1	NOTCH1
A0A7P0TBA9	0.0339198	0.749498	-0.00681872	0.842292	Interferon-induced, double-stranded RNA-activated protein kinase	EIF2AK2
A0A7P0TBC5	0.0236701	0.681962	-0.0183002	0.811488	Anoctamin	ANO6
A0A7P0TBF0	0.135016	0.091039	-0.0322129	0.449037	Transportin-1	TNPO1
A0A7P0TBJ4	0.0620089	0.339981	0.0200521	0.611557	Recombining-binding protein suppressor of hairless (Fragment)	RBPJ
A0A7P0Z497	-0.0106658	0.809064	-0.0437358	0.166527	Peptidyl-prolyl cis-trans isomerase	PPIB
A0A7P0Z4F8	0.147877	0.298588	0.00969232	0.949931	Protein disulfide-isomerase	P4HB
A0A804CD06	0.00631965	0.854493	0.012051	0.849416	Serine/threonine-protein phosphatase 2A activator	PTPA
A0A804CDA6	-0.0401981	0.215654	-0.0141525	0.300611	Dynactin subunit 1	DCTN1
A0A804F6T5	0.0345822	0.401831	0.00143147	0.987918	Pyruvate kinase	PKM
A0A804HHZ1	-0.0695405	0.473428	-0.147468	0.113862	LisH domain-containing protein ARMC9	ARMC9
A0A804HI25	NA	NA	NA	NA	7-dehydrocholesterol reductase	DHCR7
A0A804HJG7	-0.0172973	0.773437	-0.00745497	0.739272	CLIP-associating protein 2	CLASP2
A0A804HK59	NA	NA	NA	NA	Spatacsin	SPG11
A0A804HK76	-0.148712	0.0900396	-0.0209134	0.319893	Filamin-B	FLNB
A0A804HK80	-0.0039911	0.941916	0.0491594	0.606128	SH3 domain and tetratricopeptide repeat-containing protein 1	SH3TC1
A0A804HK86	-0.0318346	0.724599	-0.060715	0.0993143	alpha-1,2-Mannosidase	MAN1B1
A0A804HKA6	0.00978533	0.937518	0.00215655	0.969171	STAM-binding protein	STAMBP
A0A804HKC5	-0.167822	0.590799	0.0152508	0.951174	Tetratricopeptide repeat protein 1	TTC1
A0A804HKQ1	-0.0711393	0.499798	0.042106	0.557388	RCR-type E3 ubiquitin transferase	MYCBP2
A0A804HL87	-0.000470428	0.999834	0.0499525	0.461401	Rap guanine nucleotide exchange factor 1	RAPGEF1
A0A8C8KBL6	0.00670649	0.943786	-0.0529924	0.0735147	Integrin alpha-6	ITGA6
A0A8C8KCK5	-0.0249547	0.504918	0.154298	0.00159377	Long-chain-fatty-acid--CoA ligase 5	ACSL5
A0A8C8MQ70	-0.031011	0.541163	-0.0485719	0.320586	Ubiquitin-associated protein 2	UBAP2
A0AV96	0.0148161	0.829843	-0.0259631	0.508531	RNA-binding protein 47	RBM47
A0AVT1	0.0666178	0.204036	0.0419176	0.015368	Ubiquitin-like modifier-activating enzyme 6	UBA6
A0MZ66	-0.0535184	0.616842	-0.0648251	0.0313861	Shootin-1	SHTN1
A1A4S6	-0.068764	0.00400515	-0.131451	0.000394512	Rho GTPase-activating protein 10	ARHGAP10
A1L0T0	-0.0229189	0.830477	-0.00515625	0.84879	2-hydroxyacyl-CoA lyase 2	ILVBL
A1X283	0.0090461	0.883311	0.316102	0.00184455	SH3 and PX domain-containing protein 2B	SH3PXD2B
A2A274	-0.0168723	0.659193	-0.0304689	0.0229619	Aconitate hydratase, mitochondrial	ACO2
A2ABF8	-0.24341	0.00979683	0.0214076	0.684729	Histone-lysine N-methyltransferase EHMT2	EHMT2
A2ACR1	0.041653	0.39495	0.0486153	0.0833709	Proteasome subunit beta	PSMB9
A2BFX2	0.0425761	0.449062	-0.072399	0.320626	HLA class II histocompatibility antigen DR beta chain	HLA-DRB1
A2RRP1	0.131656	0.0739177	-0.0862507	0.304149	NBAS subunit of NRZ tethering complex	NBAS
A2VDF0	0.175443	0.224771	0.0216704	0.718291	Fucose mutarotase	FUOM
A3KMH1	0.0147932	0.86265	-0.0258089	0.540563	von Willebrand factor A domain-containing protein 8	VWA8
A4D1P6	0.0371242	0.772572	-0.12753	0.0040742	WD repeat-containing protein 91	WDR91
A5PLN9	-0.113337	0.218242	-0.0375747	0.556854	Trafficking protein particle complex subunit 13	TRAPPC13
A5YKK6	0.000514215	0.990841	0.016787	0.398452	CCR4-NOT transcription complex subunit 1	CNOT1
A6NC86	NA	NA	NA	NA	phospholipase A2 inhibitor and Ly6/PLAUR domain-containing protein	PINLYP
A6NC98	0.0834439	0.471596	-0.142271	0.0456354	Coiled-coil domain-containing protein 88B	CCDC88B
A6NDG6	-0.0223933	0.370417	-0.0632207	0.0671114	Glycerol-3-phosphate phosphatase	PGP
A6NEP9	-0.132855	0.101542	-0.0617484	0.0156386	Tetraspanin (Fragment)	TSPAN14
A6NFI3	NA	NA	NA	NA	Zinc finger protein 316	ZNF316
A6NFX8	0.0648687	0.367314	-0.0127703	0.681654	ADP-sugar pyrophosphatase	NUDT5
A6NHR9	-0.0202572	0.829843	-0.0509589	0.165009	Structural maintenance of chromosomes flexible hinge domain-containing protein 1	SMCHD1
A6NJ78	-0.230033	0.0893378	0.0351096	0.746152	12S rRNA N4-methylcytidine (m4C) methyltransferase	METTL15
A6NKZ2	-0.0300085	0.707848	-0.108797	0.0250467	GlcNAc 2-epimerase	RENBP
A6NM71	0.0595767	0.777072	0.0692693	0.622491	PRA1 family protein	3 SV
A6NML8	-0.164962	0.189045	0.217206	4.87403e-07	Diaphanous homolog 2 (Drosophila), isoform CRA_c	DIAPH2
A6NMQ3	-0.0198619	0.851042	-0.084525	0.115855	Alpha-endosulfine	ENSA
A6PW57	0.00706822	0.874754	0.112315	0.00412609	Phosphatidylinositol 4-phosphate 5-kinase type-1 alpha	PIP5K1A
A8CG34	0.217071	0.0280684	0.00203303	0.968331	Nuclear envelope pore membrane protein POM 121C	POM121C
A8K727	0.0261658	0.920843	-0.303064	0.0017535	Pleckstrin homology domain-containing family A member 2	PLEKHA2
A8MTY9	-0.117775	0.443845	-0.00947417	0.79153	Vacuolar protein sorting-associated protein 26C	VPS26C
A8MUM1	0.0479968	0.25367	0.0234643	0.0079081	EARP and GARP complex-interacting protein 1	EIPR1
A8MX75	0.0637209	0.612719	-0.0137598	0.852219	General transcription and DNA repair factor IIH helicase subunit XPD (Fragment)	ERCC2
A8MXP9	-0.0386163	0.331136	-0.00507681	0.77888	Matrin-3	MATR3
A8MXV4	0.0532169	0.407203	0.0190106	0.502278	Acyl-coenzyme A diphosphatase NUDT19	NUDT19
A8MYT4	0.0561133	0.363978	0.00218654	0.979116	Phosphatidylinositol 3-kinase catalytic subunit type 3	PIK3C3
A8MZA4	-0.112266	7.38655e-06	-0.0712723	1.9123e-05	Golgin subfamily A member 6-like protein 6	GOLGA6L6
A8MZF9	0.0255814	0.503577	-0.0120577	0.586624	Developmentally-regulated GTP-binding protein 2	DRG2
B0I1T2	0.0154968	0.769084	0.039328	0.444225	Unconventional myosin-Ig	MYO1G
B0QY91	-0.0922008	0.218391	-0.0100547	0.791003	MICAL-like protein 1	MICALL1
B0QY95	-0.366398	0.0173826	-0.0412155	0.550289	Mitochondrial dynamics protein MID51	MIEF1
B0QYK0	-0.00909826	0.921387	-0.00495439	0.911795	RNA-binding protein EWS	EWSR1
B0QYS7	0.015287	0.921455	0.226104	0.0693333	Transcription factor EB	TFEB
B0QZ18	0.0258761	0.290432	-0.00523896	0.87668	Copine-1	CPNE1
B1AK88	0.0284101	0.366985	-0.0447804	0.257617	F-actin-capping protein subunit beta	CAPZB
B1AKR6	-0.00722529	0.933467	0.079217	0.0721141	Dynein light chain roadblock-type 1	DYNLRB1
B1ALA9	0.0566469	0.559155	0.0531908	0.532166	Ribose-phosphate pyrophosphokinase 1	PRPS1
B1ANG9	-0.00452967	0.976116	0.00601368	0.949931	Guanylate kinase	GUK1
B1APM4	0.256494	0.608847	-0.0614965	0.0240567	Sterol O-acyltransferase 1 (Fragment)	SOAT1
B1AXG1	0.0673856	0.360721	0.0691695	0.216662	Non-specific serine/threonine protein kinase	RPS6KA3
B2R5W2	0.0168978	0.857212	-0.0768288	0.0901678	Heterogeneous nuclear ribonucleoproteins C1/C2	HNRNPC
B2WTI3	-0.0129859	0.829843	0.0286834	0.5782	Bifunctional arginine demethylase and lysyl-hydroxylase JMJD6	JMJD6
B3KS98	0.0664187	0.453581	0.0387931	0.324036	Eukaryotic translation initiation factor 3 subunit H	EIF3H
B3KSI3	0.288529	0.0227839	0.110933	0.217709	Branched-chain-amino-acid aminotransferase	BCAT2
B3KTM8	-0.0545237	0.522462	0.115665	0.00190947	Mortality factor 4-like protein 1	MORF4L1
B4DDD6	0.00219348	0.992968	-0.0334012	0.725563	Drebrin-like protein	DBNL
B4DEE8	-0.525164	0.164032	-0.0957686	0.485821	6-O-methylguanine-DNA methyltransferase	MGMT
B4DEQ0	-0.192058	0.00011912	0.123687	0.0778636	Electron transfer flavoprotein-ubiquinone oxidoreductase	ETFDH
B4DHE8	-0.00487261	0.95096	-0.0401866	0.325604	RNA-binding protein Musashi homolog 2	MSI2
B4DII4	0.0939943	0.199478	0.181588	0.0555656	Cas-scaffolding protein family member 4	CASS4
B4DJL6	-0.0657158	0.659193	-0.10552	0.257509	Integrator complex subunit 14	INTS14
B4DJV5	-0.0262405	0.659193	0.0303266	0.625031	Periodic tryptophan protein 1 homolog	PWP1
B4DL54	-0.045247	0.594959	-0.0510813	0.468538	Protein farnesyltransferase subunit beta	CHURC1-FNTB
B4DLN1	-0.00690758	0.932199	-0.0132872	0.86942	cDNA FLJ60124, highly similar to Mitochondrial dicarboxylate carrier	2 SV
B4DR61	0.0736392	0.345883	0.0211752	0.515654	Protein transport protein Sec61 subunit alpha isoform 1	SEC61A1
B4DRY2	-0.00886903	0.933467	0.0852411	0.00100398	rRNA adenine N(6)-methyltransferase	DIMT1
B4DUT8	0.0896808	0.404283	-0.13548	0.00143089	Calponin	CNN2
B4DXZ6	0.000507516	0.995786	0.0342504	0.30183	Fragile X mental retardation syndrome-related protein 1	FXR1
B4E0Y9	0.148061	0.0641553	0.22563	0.0001739	Serine/threonine-protein kinase 26	STK26
B5MCF9	-0.0251325	0.544681	0.0888329	0.102775	Pescadillo homolog	PES1
B7WPL9	0.224656	0.0514048	-0.042335	0.733892	Inositol hexakisphosphate and diphosphoinositol-pentakisphosphate kinase	PPIP5K1
B7Z3R2	0.133363	0.0394116	-0.130371	0.0251675	Two pore channel protein 1	TPCN1
B7Z4M1	-0.0328442	0.760591	0.0348415	0.418424	Reticulon	RTN3
B7ZBB8	-0.170392	0.00110227	-0.145088	0.0158694	Protein phosphatase 1 regulatory subunit 3G	PPP1R3G
B7ZC39	0.0358437	0.652742	-0.0638174	0.532166	Endophilin-B2	SH3GLB2
B7ZKQ9	0.053407	0.807605	-0.277411	3.86746e-08	SCARB1 protein	SCARB1
B7ZM99	0.00966564	0.793151	0.0772366	0.000703367	Formate--tetrahydrofolate ligase	MTHFD1L
B8ZWD1	0.0841605	0.800842	0.0972019	0.567374	Acyl-CoA-binding protein	DBI
B8ZZ87	-0.0376295	0.797261	-0.0228094	0.759534	Mitotic-spindle organizing protein 2B	MZT2B
B8ZZA8	-0.0218532	0.704199	0.012205	0.764166	Glutaminase	GLS
B8ZZI9	-0.02269	0.789186	0.00572392	0.970649	Aftiphilin (Fragment)	AFTPH
B8ZZK5	-0.0299517	0.800842	-0.0218282	0.272441	Phosphodiesterase 6D, cGMP-specific, rod, delta, isoform CRA_a	PDE6D
B8ZZW5	NA	NA	NA	NA	Late secretory pathway protein AVL9 homolog	AVL9
B9EGQ5	-0.150116	0.276072	-0.0790688	0.340807	Protein Wiz	WIZ
C9IZG4	0.296821	0.01267	0.177565	0.0170287	Protein CutA	CUTA
C9J2Y9	0.0609425	0.745362	0.142408	0.112969	DNA-directed RNA polymerase subunit beta	POLR2B
C9J406	-0.0686294	0.405452	-0.0210454	0.274574	MICOS complex subunit MIC60	IMMT
C9JA28	0.116738	0.521505	-0.061558	0.0164923	Signal sequence receptor subunit gamma	SSR3
C9JAB9	0.19187	0.304536	0.0948444	0.0406763	Cytoplasmic protein NCK1 (Fragment)	NCK1
C9JBY7	NA	NA	NA	NA	28S ribosomal protein S33, mitochondrial	MRPS33
C9JCC6	0.0884996	0.552942	0.0227143	0.595159	Dr1-associated corepressor	DRAP1
C9JFR7	-0.000237876	0.999834	-0.00774765	0.760104	Cytochrome c (Fragment)	CYCS
C9JG97	-0.00331662	0.978521	0.0432163	0.484407	Angio-associated migratory cell protein	AAMP
C9JIZ6	-0.0622989	0.599594	0.0420292	0.386286	Prosaposin	PSAP
C9JJ19	-0.0253132	0.673398	-0.0358323	0.491356	28S ribosomal protein S34, mitochondrial	MRPS34
C9JJ79	-0.256824	0.119398	0.386278	1.63202e-06	Paired immunoglobulin-like type 2 receptor alpha	PILRA
C9JLU1	0.0481186	0.51564	0.094782	0.307045	DNA-directed RNA polymerases I, II, and III subunit RPABC3 (Fragment)	POLR2H
C9JLV4	-0.0180511	0.839679	0.00611411	0.920396	Apoptotic protease-activating factor 1	APAF1
C9JQ41	-0.0201454	0.816506	-0.00248866	0.937355	Coiled-coil domain-containing protein 58	MIX23
C9JQD4	0.0424345	0.519236	-0.0187251	0.607175	Peptidyl-prolyl cis-trans isomerase	PPIH
C9JRZ6	0.00588913	0.913272	0.0223886	0.349658	MICOS complex subunit MIC19	CHCHD3
C9JS59	-0.0732418	0.417503	0.0299951	0.566573	E3 ubiquitin-protein ligase RNF123	RNF123
C9JSZ1	-0.124377	0.499566	-0.0486538	0.525729	Far upstream element-binding protein 1 (Fragment)	FUBP1
C9JZR2	0.010967	0.845604	0.0814111	0.0278885	Catenin delta-1	CTNND1
C9JZY6	NA	NA	NA	NA	Ubiquitin-conjugating enzyme E2 H (Fragment)	UBE2H
D1MQ08	-0.00444602	0.964581	0.196184	1.72903e-05	Intermediate conductance calcium-activated potassium channel protein 4	KCNN4
D3DPS3	-0.0323351	0.694233	0.0397128	0.364771	Arginine/proline rich coiled-coil 1, isoform CRA_b	MAP7D1
D3YTB1	-0.0487728	0.473116	-0.00546398	0.899494	60S ribosomal protein L32 (Fragment)	RPL32
D6R992	NA	NA	NA	NA	Transcription factor RelB	RELB
D6RAN1	-0.156854	0.333839	-0.321664	0.0244777	PDZ and LIM domain protein 7 (Fragment)	PDLIM7
D6RAZ3	-0.0233529	0.816853	-0.0475821	0.266683	Abasic site processing protein HMCES (Fragment)	HMCES
D6RBQ9	-0.195008	0.312236	0.0231098	0.644704	Heterogeneous nuclear ribonucleoprotein D0 (Fragment)	HNRNPD
D6RBW1	0.011956	0.589479	0.0329437	0.0349984	Eukaryotic translation initiation factor 4E	EIF4E
D6RBZ0	-0.0212888	0.758156	0.00572162	0.857852	Heterogeneous nuclear ribonucleoprotein A/B	HNRNPAB
D6REA0	0.00259253	0.98035	0.102192	0.0532939	Glutamyl-tRNA(Gln) amidotransferase subunit B, mitochondrial	GATB
D6RER5	0.00543733	0.932621	0.0201642	0.428558	Septin	SEPTIN11
D6REX3	-0.00535068	0.87554	-0.0060039	0.621152	Protein transport protein Sec31A	SEC31A
D6REY1	-0.011691	0.930206	-0.213065	0.00612421	Chitotriosidase-1	CHIT1
D6RG18	0.0697426	0.138315	0.127087	0.00065598	Cyclin-H	CCNH
D6RHI9	-0.0362285	0.800842	-0.299258	0.0220532	Ribonuclease T2 (Fragment)	RNASET2
D9J307	-0.0054827	0.907214	-0.0837857	0.00861643	HLA class I antigen	HLA-B
E2QRB3	0.0112861	0.938485	-0.0468946	0.18453	Pyrroline-5-carboxylate reductase	PYCR1
E5KLJ9	-0.00302248	0.924407	0.0212154	0.630369	Dynamin-like 120 kDa protein, mitochondrial	OPA1
E5RIA4	0.0701338	0.277916	0.0731489	0.176076	Aspartyl aminopeptidase	DNPEP
E5RJP2	-0.0930202	0.192637	-0.130377	0.0551455	Vinexin (Fragment)	SORBS3
E5RK69	0.183959	0.440655	0.0361418	0.725458	Annexin	ANXA6
E7EM64	-0.0261893	0.664657	0.0154812	0.607175	COP9 signalosome complex subunit 6	COPS6
E7EPT4	0.123846	0.295229	0.07521	0.200876	NADH dehydrogenase [ubiquinone] flavoprotein 2, mitochondrial	NDUFV2
E7EQ69	0.0614074	0.327787	0.00415753	0.897361	N-alpha-acetyltransferase 50	NAA50
E7EQB2	-0.0231459	0.899437	-0.163662	0.0241341	Lactotransferrin (Fragment)	LTF
E7EQL5	-0.0624624	0.132281	-0.12992	0.000348074	Cytoplasmic dynein 1 intermediate chain 2 (Fragment)	DYNC1I2
E7EQT4	-0.0809184	0.391172	-0.0461271	0.0531629	Apoptotic chromatin condensation inducer in the nucleus	ACIN1
E7ESC6	0.0175857	0.561139	-0.0067935	0.764417	Exportin-7	XPO7
E7ESK6	0.0900195	0.590799	0.298787	3.62919e-06	Syndecan	SDC2
E7ESY4	-0.159405	0.000214872	0.0950675	0.0173005	Metastasis-associated protein MTA1	MTA1
E7ETU9	-0.0354411	0.569369	0.119809	0.243478	Procollagen-lysine 5-dioxygenase	PLOD2
E7ETY2	0.0437043	0.286241	0.0685723	0.0127795	Treacle protein	TCOF1
E7ETY4	-0.00796855	0.920843	-0.0711374	0.469827	Non-specific serine/threonine protein kinase	MARK2
E7EU96	0.019161	0.835449	-0.0382519	0.342316	Non-specific serine/threonine protein kinase	CSNK2A1
E7EUC7	0.0108156	0.716373	0.0234545	0.279671	UTP--glucose-1-phosphate uridylyltransferase	UGP2
E7EUI6	0.0307527	0.50397	-0.04015	0.0439652	Integrin beta	ITGB1
E7EUU4	-0.0738314	0.404591	0.184876	0.0068671	Eukaryotic translation initiation factor 4 gamma 1	EIF4G1
E7EVA0	0.0229524	0.483016	0.0894666	0.00507181	Microtubule-associated protein	MAP4
E7EVC7	0.0630195	0.0331123	-0.185729	7.39577e-11	Autophagy-related protein 16-1	ATG16L1
E7EVX8	0.0277372	0.599594	0.0224603	0.612467	Pre-mRNA-processing factor 31	PRPF31
E7EVZ5	0.33333	0.00485897	0.0993788	0.0243958	Prenylcysteine oxidase-like	PCYOX1L
E7EW05	0.0930509	0.526477	0.131896	0.00162552	Protein SDA1	SDAD1
E7EW84	0.0588495	0.269283	0.0538784	0.115424	Exocyst complex component	EXOC6
E7EWW0	0.0257333	0.818109	0.0288689	0.472515	VPS35 endosomal protein-sorting factor-like	VPS35L
E7EX17	-0.00393428	0.961634	0.0126641	0.791394	Eukaryotic translation initiation factor 4B	EIF4B
E9PB61	0.0249506	0.523092	-0.0615424	0.367499	THO complex subunit 4	ALYREF
E9PC47	-0.0550406	0.441466	-0.047109	0.517039	LIM domain kinase 1	LIMK1
E9PCW1	-0.00938644	0.841393	0.00465236	0.921503	Golgi SNAP receptor complex member 1	GOSR1
E9PDF6	0.0164727	0.941292	0.192549	0.0701355	Unconventional myosin-Ib	MYO1B
E9PE82	0.0410498	0.796755	0.0328013	0.689096	Short-chain-specific acyl-CoA dehydrogenase, mitochondrial	ACADS
E9PEP6	-0.02147	0.588555	0.187523	2.43323e-05	Neuropilin	NRP1
E9PF32	-0.0201662	0.757552	0.153781	0.0548018	DENN domain-containing protein 3	DENND3
E9PFK9	NA	NA	NA	NA	Rab5 GDP/GTP exchange factor	RABGEF1
E9PFN4	-0.106051	0.459125	0.0710559	0.186993	Anion exchange protein	SLC4A7
E9PFP8	0.0611341	0.480151	0.0235084	0.730109	Poly(rC)-binding protein 3	PCBP3
E9PGM9	0.00813365	0.951157	-0.0817978	0.217709	RNA-binding protein 6	RBM6
E9PGT6	-0.0655274	0.667184	0.186864	0.0345837	COP9 signalosome complex subunit 8	COPS8
E9PHA2	0.12628	0.290432	0.095057	0.102865	Condensin complex subunit 2	NCAPH
E9PHY5	-0.00166135	0.950097	0.029855	0.192598	Band 4.1-like protein 2	EPB41L2
E9PHY8	0.0782616	0.685299	-0.105037	0.258989	Maestro heat-like repeat-containing protein family member 1	MROH1
E9PI99	-0.0928586	0.241137	-0.0922185	0.419075	Nuclear transcription factor Y subunit gamma (Fragment)	NFYC
E9PJS8	0.0345591	0.588486	-0.161027	0.000200943	Ethylmalonyl-CoA decarboxylase (Fragment)	ECHDC1
E9PK25	0.0512704	0.241486	-0.0323449	0.454064	Cofilin, non-muscle isoform	CFL1
E9PKG1	0.121493	0.278443	0.0490988	0.139599	Protein arginine N-methyltransferase 1	PRMT1
E9PKN0	-0.131316	0.00588865	0.0399924	0.66104	Pre-mRNA cleavage complex 2 protein Pcf11 (Fragment)	PCF11
E9PKP7	-0.0354718	0.370417	-0.0804632	0.000631767	Nucleolar transcription factor 1	UBTF
E9PKU7	0.602723	0.0764348	0.0719347	0.254952	Neutral alpha-glucosidase AB	GANAB
E9PL71	-0.000620937	0.999834	0.0344588	0.340252	Elongation factor 1-delta (Fragment)	EEF1D
E9PLK3	-0.0260557	0.475306	-0.0324866	0.117565	Aminopeptidase	NPEPPS
E9PLT1	-0.0294911	0.907421	-0.0642255	0.0323698	Glycoprotein IIIb	CD36
E9PM05	0.0113869	0.857766	0.0409147	0.181823	Etoposide-induced protein 2.4 homolog (Fragment)	EI24
E9PM19	-0.0154756	0.906733	-0.0110039	0.832383	Tyrosine-protein kinase	TYK2
E9PMI6	-0.173961	0.000586307	0.157905	0.0865761	Chloride channel, nucleotide sensitive 1A	CLNS1A
E9PMQ6	NA	NA	NA	NA	Heat shock factor protein 1	HSF1
E9PNF7	-0.0913462	0.0115055	-0.0396267	0.345916	Lysosomal Pro-X carboxypeptidase	PRCP
E9PNY1	NA	NA	NA	NA	Zinc finger protein-like 1 (Fragment)	ZFPL1
E9PQ61	-0.00102391	0.995206	-0.0751401	0.214224	Zinc finger CCCH domain-containing protein 11A	ZC3H11A
E9PQW4	0.01536	0.874712	-0.0775017	0.019452	Mitogen-activated protein kinase	MAPK3
E9PR71	0.374071	0.399887	0.0118356	0.849186	UV radiation resistance-associated gene protein	UVRAG
E9PRJ8	0.0229612	0.757552	0.261282	0.00235099	Tetraspanin (Fragment)	CD81
E9PRK3	-0.00931782	0.608847	-0.0166806	0.772403	DNA polymerase delta subunit 3 (Fragment)	POLD3
E9PRZ1	-0.183934	0.474743	-0.290454	0.282756	Protein SAAL1	SAAL1
E9PS76	-0.153695	0.0907874	-0.0311715	0.31604	Eukaryotic translation initiation factor 1A domain-containing protein (Fragment)	EIF1AD
E9PSI1	-0.0191045	0.590485	-0.0636507	0.00636321	Transmembrane 9 superfamily member	3 SV
F2Z2Y6	-0.120542	0.500882	-0.217931	0.00143512	U6 snRNA-associated Sm-like protein LSm8	LSM8
F2Z357	0.137307	0.00294657	0.027794	0.665818	Rap1 GTPase-activating protein 1	RAP1GAP
F5GWI4	0.0955572	0.341352	0.659804	0.000616196	Adenosine deaminase	ADA
F5GWT4	-0.0527195	0.367314	-0.0442693	0.211971	Non-specific serine/threonine protein kinase	WNK1
F5GXT1	0.201091	0.342168	-0.145001	0.00507181	Tetraspanin	CD9
F5GXT2	0.0156817	0.659193	0.0819337	0.0226017	Ras GTPase-activating protein 4B	RASA4B
F5GXX5	0.120144	0.333839	-0.00918021	0.902628	Dolichyl-diphosphooligosaccharide--protein glycosyltransferase subunit DAD1	DAD1
F5GY05	-0.00328971	0.986973	0.102279	0.197137	Constitutive coactivator of peroxisome proliferator-activated receptor gamma	FAM120B
F5GY88	-0.0182804	0.817647	-0.0225775	0.52593	Mediator complex subunit 24	MED24
F5GYQ1	-0.0423138	0.439233	-0.152908	1.96673e-07	V-type proton ATPase subunit	ATP6V0D1
F5GZ97	0.049766	0.399734	0.0154568	0.787092	Coiled-coil domain-containing protein 53	WASHC3
F5GZS6	0.0426641	0.447221	0.0122188	0.748666	4F2 cell-surface antigen heavy chain	SLC3A2
F5H345	0.00579009	0.974179	0.0292149	0.604336	Hydroxymethylbilane synthase	HMBS
F5H365	0.123448	0.25367	0.0603132	0.267741	Protein transport protein SEC23	SEC23A
F5H538	0.0386092	0.718548	0.0969702	0.104385	Mitogen-activated protein kinase kinase kinase 4	MAP3K4
F5H5I6	0.0248185	0.759743	0.0186181	0.804478	G-rich sequence factor 1	GRSF1
F5H5N2	NA	NA	NA	NA	Iron-sulfur cluster assembly enzyme ISCU, mitochondrial	ISCU
F5H5P2	-0.000975241	0.992184	-0.0386179	0.423229	2-oxoisovalerate dehydrogenase subunit alpha	3 SV
F5H8D7	-0.0615632	0.56233	-0.127907	0.00261089	DNA repair protein XRCC1	XRCC1
F5H8H2	0.0125102	0.879192	-0.0290678	0.632869	Mevalonate kinase	MVK
F6T7Q3	0.0415915	0.589479	0.0103835	0.896758	Peptidylprolyl isomerase	FKBP1A
F6TLX2	0.0541131	0.425895	0.0255299	0.343321	Glyoxalase domain-containing protein 4	GLOD4
F6XZQ7	-0.0236261	0.826901	0.0137525	0.866165	Glutathione S-transferase	GSTM2
F6Y5H0	-0.0209858	0.773437	-0.0634724	0.0327087	RNA-binding motif, single-stranded-interacting protein 1	RBMS1
F8VQE1	-0.0253753	0.81173	0.0387937	0.516815	LIM domain and actin-binding protein 1	LIMA1
F8VQX6	-0.0109653	0.904492	-0.219073	0.028176	Methyltransferase-like protein 7A (Fragment)	METTL7A
F8VRJ6	-0.134095	0.346726	0.104531	3.62919e-06	Thiamin pyrophosphokinase 1 (Fragment)	TPK1
F8VV52	-0.044059	0.451456	0.0197237	0.681654	CCR4-NOT transcription complex subunit 2 (Fragment)	CNOT2
F8VV59	-0.125105	0.248332	0.121387	0.000731535	Nucleosome assembly protein 1-like 1	NAP1L1
F8VVM2	-0.0703524	0.834821	0.0587972	0.540323	Phosphate carrier protein, mitochondrial	SLC25A3
F8VVT7	-0.0507784	0.512747	-0.0265109	0.441606	Charged multivesicular body protein 1a	CHMP1A
F8VWK8	-0.0164544	0.773437	-0.159534	0.019808	Tetraspanin (Fragment)	CD63
F8VXU5	-0.0423254	0.61273	-0.0216355	0.417243	Vacuolar protein sorting-associated protein 29	VPS29
F8VZX2	-0.0648065	0.333826	0.0424642	0.567374	Poly(rC)-binding protein 2	PCBP2
F8W0J4	0.0605875	0.389413	0.154647	0.0198697	YEATS domain-containing protein 4	YEATS4
F8W0M9	0.0523557	0.439936	-0.0363081	0.696715	Secernin-3 (Fragment)	SCRN3
F8W111	NA	NA	NA	NA	Carboxypeptidase M (Fragment)	CPM
F8W785	0.0250503	0.791171	-0.0866623	0.0844286	Golgi integral membrane protein 4	GOLIM4
F8W7C6	-0.110336	0.436874	0.0172489	0.809563	60S ribosomal protein L10	RPL10
F8W7E0	NA	NA	NA	NA	Calpain inhibitor (Fragment)	CAST
F8W7Q4	-0.0602667	0.574562	0.127452	0.00785985	Protein FAM162A	FAM162A
F8W8I6	-0.0181168	0.793151	-0.00865679	0.899494	Nucleolysin TIA-1 isoform p40	TIA1
F8W914	-0.0528703	0.648559	-0.0720394	0.587037	Reticulon	RTN4
F8W9X7	-0.0362945	0.745362	-0.00356635	0.96761	Coiled-coil domain-containing protein 93	CCDC93
F8WAN9	0.0191692	0.788986	-0.0216229	0.476069	GMP reductase	GMPR2
F8WAX7	-0.133692	0.1373	0.0317615	0.468538	Selenoprotein K	SELENOK
F8WCT1	-0.0718626	0.656761	-0.0314034	0.65023	ADP-ribosylation factor-like protein 6-interacting protein 4	ARL6IP4
F8WE88	-0.398184	0.0773229	-0.164444	0.00486445	Unconventional myosin-Va	MYO5A
G3V0I5	0.0190245	0.78356	-0.00272222	0.947259	NADH dehydrogenase [ubiquinone] flavoprotein 1, mitochondrial	NDUFV1
G3V114	-0.0320615	0.612545	-0.0176219	0.630218	Docking protein 2	DOK2
G3V150	-0.0248124	0.397768	-0.0933426	0.00223862	Galactosylgalactosylxylosylprotein 3-beta-glucuronosyltransferase	B3GAT3
G3V180	-0.00221716	0.970746	-0.0754805	0.000637816	Dipeptidyl peptidase 3	DPP3
G3V1V0	0.0412701	0.899702	0.0845601	0.661915	Myosin light polypeptide 6	MYL6
G3V1V4	-0.016185	0.808724	-0.129527	0.258989	Family with sequence similarity 112, member B, isoform CRA_b	GTSF1
G3V203	-0.00375772	0.93889	0.0555895	0.101188	60S ribosomal protein L18	RPL18
G3V2S6	0.0314959	0.608847	-0.0250355	0.454064	V-type proton ATPase subunit D	ATP6V1D
G3V2U7	0.010518	0.650201	0.0171624	0.673183	Acylphosphatase	ACYP1
G3V325	0.0877041	0.227262	0.0377717	0.373541	ATP5MF-PTCD1 readthrough	ATP5MF-PTCD1
G3V4A5	0.0761972	0.00306374	-0.0469774	0.365804	Mediator of RNA polymerase II transcription subunit 6	MED6
G3V4K3	0.0285884	0.827142	-0.0275963	0.545174	Spermatogenesis-defective protein 39 homolog	VIPAS39
G3V4S9	-0.112427	0.471195	0.137316	6.01346e-08	Protein NDRG2 (Fragment)	NDRG2
G3V515	0.837249	0.00104877	0.172541	0.0509852	mRNA decay activator protein ZFP36L1 (Fragment)	ZFP36L1
G3V599	-0.0167316	0.866626	0.000949119	0.986072	Melanoma inhibitory activity protein 2	MIA2
G3V5N8	0.0335931	0.792717	-0.00889051	0.935534	Zinc finger FYVE domain-containing protein 1	ZFYVE1
G3V5R9	-0.0161804	0.715507	-0.0200381	0.328076	Kinesin light chain	KLC1
G3V5T0	0.164862	0.550417	-0.00863449	0.9326	Maleylacetoacetate isomerase	GSTZ1
G3V5V3	-0.0374229	0.764893	0.00705283	0.893789	Nuclear export mediator factor NEMF (Fragment)	NEMF
G5E9D5	-0.0759102	0.0823959	-0.0755725	0.219205	ElaC homolog protein 2	ELAC2
G5E9F5	-0.0760791	0.723933	0.0919123	0.348504	MpV17 transgene, murine homolog, glomerulosclerosis, isoform CRA_d	MPV17
G5E9G4	0.189451	4.70384e-08	-0.127701	0.252145	Tetratricopeptide repeat domain 7A, isoform CRA_a	TTC7A
G5E9L0	-0.0770004	0.349522	-0.00998174	0.846259	ADP-ribosylation factor GTPase-activating protein 2	ARFGAP2
G5EA09	0.0746906	0.0906965	0.0169029	0.793442	Syndecan binding protein (Syntenin), isoform CRA_a	SDCBP
G5EA36	0.0430268	0.785353	0.191281	0.311009	Cell division cycle 27, isoform CRA_c	CDC27
G8JLB3	-0.0923928	0.333552	-0.0237698	0.358847	tRNA pseudouridine synthase A (Fragment)	PUS1
H0Y2W2	NA	NA	NA	NA	ATPase family AAA domain-containing protein 3A (Fragment)	ATAD3A
H0Y368	0.0274344	0.674794	0.0246417	0.617876	Dolichol-phosphate mannosyltransferase subunit 1	DPM1
H0Y3U8	-0.204911	0.332536	-0.00446665	0.90919	Chitinase-3-like protein 1 (Fragment)	CHI3L1
H0Y4W2	0.139894	0.192637	0.137014	0.145505	Transformation/transcription domain-associated protein	TRRAP
H0Y5F5	0.0115575	0.893578	0.102125	0.000156738	Polyadenylate-binding protein (Fragment)	PABPC4
H0Y5H6	-0.0338453	0.589479	0.101606	0.451623	Ubiquitin-associated protein 2-like (Fragment)	UBAP2L
H0Y5K5	0.00595046	0.953127	-0.0127572	0.474615	Endoplasmic reticulum-Golgi intermediate compartment protein 3 (Fragment)	ERGIC3
H0Y6T6	0.0510695	0.62553	0.0511021	0.460351	Nuclear envelope membrane protein (Fragment)	NRM
H0Y6Y8	0.0820402	0.290432	0.00541916	0.933364	39S ribosomal protein L43, mitochondrial (Fragment)	MRPL43
H0Y764	-0.0785341	0.512432	0.0421398	0.681924	Neurobeachin-like protein 2 (Fragment)	NBEAL2
H0Y858	0.0237762	0.730791	0.00656055	0.936977	Toll-like receptor 9 (Fragment)	3 SV
H0Y860	-0.0879331	0.806919	-0.0263732	0.877297	Stromal interaction molecule 2	STIM2
H0Y8X4	-0.0304115	0.518159	0.023087	0.484865	2'-deoxynucleoside 5'-phosphate N-hydrolase 1 (Fragment)	DNPH1
H0Y8X6	0.0119189	0.919102	0.181808	0.00129274	HECT-type E3 ubiquitin transferase (Fragment)	NEDD4
H0Y938	0.00893063	0.659193	0.0130647	0.269919	Coatomer subunit beta'	COPB2
H0Y990	0.107741	0.0623263	0.127366	0.111413	ATP-binding cassette sub-family E member 1 (Fragment)	ABCE1
H0Y993	0.00136214	0.984047	0.0507011	0.0203283	DEK oncogene (DNA binding), isoform CRA_b	DEK
H0Y9D9	0.177348	0.218391	0.0481173	0.680253	Cytoplasmic polyadenylation element-binding protein 2 (Fragment)	CPEB2
H0YA96	0.0170728	0.699503	0.0123908	0.836646	Heterogeneous nuclear ribonucleoprotein D0 (Fragment)	HNRNPD
H0YAR2	0.00157235	0.968164	0.077924	0.00253894	Polyadenylate-binding protein	PABPC1
H0YB09	-0.00431894	0.956635	-0.073034	0.0403861	D-glutamate cyclase, mitochondrial (Fragment)	DGLUCY
H0YC11	NA	NA	NA	NA	Alpha-1,3-mannosyl-glycoprotein 4-beta-N-acetylglucosaminyltransferase B (Fragment)	MGAT4B
H0YC42	-0.236894	0.393496	0.052242	0.528936	Uncharacterized protein	1 SV
H0YDB2	-0.0213438	0.899437	0.0403926	0.681693	Stromal interaction molecule 1	STIM1
H0YDU8	-0.00582865	0.903417	0.0278884	0.547352	Serine/threonine-protein phosphatase (Fragment)	PPP5C
H0YFD6	0.0054966	0.846449	-0.00247111	0.903539	Enoyl-CoA hydratase	HADHA
H0YFY6	-0.0533308	0.852338	-0.166069	0.0787695	Nuclear mitotic apparatus protein 1 (Fragment)	NUMA1
H0YG16	0.0776996	4.69501e-11	0.0482538	2.43323e-05	Kinesin light chain 1 (Fragment)	KLC1
H0YHG0	-0.0235577	0.612692	-0.0339566	0.485882	Uncharacterized protein (Fragment)	1 SV
H0YHX9	-0.0324471	0.868868	0.100907	0.00904812	Nascent polypeptide-associated complex subunit alpha	NACA
H0YIC4	0.0357382	0.756695	0.0845733	0.0354739	Citrate synthase (Fragment)	CS
H0YIV4	-0.00897351	0.920746	0.0553651	0.315168	Nucleosome assembly protein 1-like 1 (Fragment)	NAP1L1
H0YJ75	0.149587	0.230971	0.173822	0.07834	Serine/threonine-protein phosphatase 2A 56 kDa regulatory subunit gamma isoform (Fragment)	PPP2R5C
H0YJ92	-0.108014	0.0711342	0.118794	0.0372605	CDK-activating kinase assembly factor MAT1 (Fragment)	MNAT1
H0YJH6	0.0472883	0.275728	-0.0393347	0.349125	Signal transducer and activator of transcription	STAT6
H0YJH7	-0.656246	4.79447e-05	0.0168209	0.886139	Lamina-associated polypeptide 2, isoforms beta/gamma (Fragment)	TMPO
H0YKT5	0.00536159	0.967786	-0.156936	0.0127041	Transducin-like enhancer protein 3	TLE3
H0YLM8	-0.119206	0.362739	0.0598898	0.262645	DmX-like protein 2	DMXL2
H0YLP8	-0.127195	0.0717955	-0.0336482	0.746152	ER membrane protein complex subunit 4 (Fragment)	EMC4
H0YNW1	0.0641113	0.349522	0.298907	0.000143167	POU domain protein	POU2F2
H3BLV9	0.0443595	0.681804	0.0745224	0.128877	SRSF protein kinase 1 (Fragment)	SRPK1
H3BMM9	0.0800369	0.554622	-0.0047716	0.949931	RNA-binding protein with serine-rich domain 1 (Fragment)	RNPS1
H3BN98	0.0182056	0.755649	-0.153889	0.0217656	40S ribosomal protein S15a (Fragment)	3 SV
H3BNC9	0.114098	0.22745	-0.0116007	0.817098	40S ribosomal protein S17	3 SV
H3BP13	-0.0122567	0.632896	-0.0746927	0.284081	Trafficking protein particle complex subunit 2-like protein	TRAPPC2L
H3BP28	NA	NA	NA	NA	5-demethoxyubiquinone hydroxylase, mitochondrial	COQ7
H3BQ52	-0.0341372	0.474672	-0.0406321	0.0448801	cAMP-regulated phosphoprotein 19	ARPP19
H3BQQ2	-0.0900026	0.443845	0.096987	0.0244777	E3 ubiquitin-protein ligase ZNF598	ZNF598
H3BQQ9	-0.0262606	0.7824	0.0172112	0.81744	SUMO-conjugating enzyme UBC9 (Fragment)	UBE2I
H3BR83	-0.134394	0.00011912	-0.165046	0.0779735	Nuclear factor of-activated T-cells, cytoplasmic 3 (Fragment)	NFATC3
H3BRM1	-0.0443025	0.569252	-0.146459	0.000245021	Abscission/NoCut checkpoint regulator (Fragment)	ZFYVE19
H3BS09	-0.0524411	0.612534	-0.0805397	0.0066058	Deubiquitinating enzyme CYLD	CYLD
H3BSS5	-0.135571	0.302746	0.0456546	0.0181666	BTB/POZ domain-containing protein KCTD5	KCTD5
H3BST1	-0.0712922	0.0792798	0.0543994	0.0347255	Biogenesis of lysosome-related organelles complex 1 subunit 6	BLOC1S6
H3BU93	-0.0121006	0.768968	0.0916421	0.343895	PSME3-interacting protein	PSME3IP1
H3BUV4	-0.026707	0.762559	-0.43769	0.00407545	Ceroid-lipofuscinosis neuronal protein 6	CLN6
H7BXH2	0.0197051	0.794701	-0.016009	0.60365	Serine/threonine-protein phosphatase 6 regulatory subunit 3	PPP6R3
H7BXY3	0.00396814	0.958494	0.0167976	0.773451	RNA helicase	DHX30
H7BY55	NA	NA	NA	NA	Complement decay-accelerating factor	CD55
H7BYT1	-0.0688926	0.639901	-0.0614809	0.237058	Casein kinase I isoform delta	CSNK1D
H7BZJ3	-0.0523894	0.251869	-0.0620158	0.247186	Protein disulfide-isomerase A3 (Fragment)	PDIA3
H7C0V9	-0.109135	0.243742	0.0148997	0.461401	Amyloid-beta A4 protein (Fragment)	APP
H7C1I0	0.0813709	0.515744	0.0520094	0.266056	Solute carrier family 35 member E1 (Fragment)	SLC35E1
H7C1M2	NA	NA	NA	NA	Protein SON (Fragment)	SON
H7C1N3	0.123206	0.302441	0.114637	0.000981022	BET1 homolog (Fragment)	BET1
H7C1U3	-0.0739916	0.0144169	-0.0281317	0.265751	Coiled-coil and C2 domain-containing protein 1B (Fragment)	CC2D1B
H7C270	-0.0846783	0.0431902	0.00391622	0.969024	Protein-serine/threonine phosphatase (Fragment)	CTDSP1
H7C2N1	0.182775	0.517042	0.269799	0.0486739	Prothymosin alpha (Fragment)	PTMA
H7C3C4	0.0209232	0.71662	0.178245	0.00137201	Anion exchange protein (Fragment)	SLC4A7
H7C4T5	0.0209673	0.434957	0.0382662	0.166139	Muscleblind-like protein 1 (Fragment)	MBNL1
I3L0A0	0.0244214	0.397985	0.0173569	0.384063	HCG2044781	PEDS1-UBE2V1
I3L2C7	-0.0658706	0.206358	0.0108619	0.906373	Gem-associated protein 4	GEMIN4
I3L3Q4	0.0555071	0.648559	-0.0370306	0.349658	Glyoxalase domain-containing protein 4 (Fragment)	GLOD4
I3L448	-0.0705072	0.537558	-0.0860682	0.0448673	ATP synthase mitochondrial F1 complex assembly factor 1	ATPAF1
I3L4A1	-0.0316345	0.740255	0.0679864	0.420049	Charged multivesicular body protein 6 (Fragment)	CHMP6
I3L4C2	-0.0846917	0.42414	-0.298867	0.0647121	Brain-specific angiogenesis inhibitor 1-associated protein 2	BAIAP2
I3L4Y1	-0.0287025	0.218391	-0.0374395	0.0200267	Active breakpoint cluster region-related protein	ABR
I3L4Z6	0.112162	0.179531	0.0601297	0.0499969	Golgi SNAP receptor complex member 2	GOSR2
J3KMZ7	0.126289	0.573342	0.221288	0.172226	Integrator complex subunit 2	INTS2
J3KMZ8	0.043641	0.584093	0.0107234	0.714317	Zinc finger protein ubi-d4	DPF2
J3KN16	0.0488404	0.285172	0.060058	0.000212666	Proteasome adapter and scaffold protein ECM29	ECPAS
J3KN59	0.0196957	0.843017	-0.0562915	0.00334342	BCL2/adenovirus E1B 19 kDa protein-interacting protein 2	BNIP2
J3KN67	-0.167874	0.702656	-0.0640013	0.714317	Tropomyosin alpha-3 chain	TPM3
J3KNF4	0.0390241	0.885869	0.110119	0.473416	Superoxide dismutase copper chaperone	CCS
J3KNI1	-0.047807	0.449062	-0.0321629	0.581407	Component of oligomeric Golgi complex 4	COG4
J3KNR0	0.0592568	0.846449	0.10269	0.348385	Non-specific serine/threonine protein kinase	MARK3
J3KP15	0.00781702	0.927809	-0.00444038	0.949931	Serine/arginine-rich splicing factor 2 (Fragment)	SRSF2
J3KP75	0.0777776	0.421708	-0.0932678	0.0700684	Phosphatase and actin regulator	PHACTR2
J3KPD3	-0.128675	0.10286	0.0760434	0.127069	RNA binding motif protein 7, isoform CRA_c	RBM7
J3KPD6	0.0600095	0.356192	0.707461	5.97229e-06	Tyrosine-protein kinase	HCK
J3KPT4	0.0820724	0.39495	-0.0303292	0.513012	TraB domain-containing protein	TRABD
J3KQ18	0.100093	0.404178	0.160022	0.045256	D-dopachrome decarboxylase	DDT
J3KQ48	-0.0107388	0.944969	0.0521074	0.0620342	Aminoacyl-tRNA hydrolase	PTRH2
J3KQL8	-0.0854572	0.491004	-0.0623354	0.196779	Apolipoprotein L2	APOL2
J3KQN4	0.00554953	0.927992	0.0379389	0.408591	60S ribosomal protein L36a	RPL36A
J3KR44	-0.0215444	0.521505	0.0346936	0.535363	Ubiquitin thioesterase	OTUB1
J3KR55	-0.0590429	0.428769	-0.0059906	0.930427	Protein-tyrosine-phosphatase (Fragment)	PTPN7
J3KR97	0.00279575	0.968839	-0.00121235	0.9818	Tubulin-specific chaperone D	TBCD
J3KRX5	0.120594	0.406496	0.0620333	0.0402558	60S ribosomal protein L17 (Fragment)	RPL17
J3KS05	0.0962627	0.461313	-0.0493191	0.0993143	Chromobox protein homolog 1 (Fragment)	CBX1
J3KS15	0.00668457	0.95096	-0.00599765	0.902874	Peptidyl-tRNA hydrolase ICT1, mitochondrial (Fragment)	MRPL58
J3KS94	-0.0110152	0.950097	-0.235059	0.065841	Myelin basic protein (Fragment)	MBP
J3KT75	0.0495737	0.662794	-0.0137094	0.81744	Mannose-P-dolichol utilization defect 1 protein (Fragment)	MPDU1
J3KTA4	0.0487265	0.302441	-0.00318937	0.917709	DEAD box protein 5	DDX5
J3KTL2	-0.0363276	0.551207	-0.00443104	0.958628	Serine/arginine-rich splicing factor 1	SRSF1
J3QL63	NA	NA	NA	NA	Golgi apparatus membrane protein TVP23 homolog	TVP23B
J3QQ67	0.0114717	0.781236	-0.0383548	0.510622	60S ribosomal protein L18 (Fragment)	RPL18
J3QQJ5	0.041642	0.580122	-0.0298614	0.506357	Trafficking protein particle complex subunit 8	TRAPPC8
J3QRS3	0.0393741	0.430834	-0.0457926	0.353063	Myosin regulatory light chain 12A	MYL12A
K4DIA7	0.0070193	0.896344	-0.117585	0.0003782	Tetraspanin (Fragment)	CD151
K7EIN2	-0.0526925	0.461313	0.111892	0.0146115	Tudor-interacting repair regulator protein (Fragment)	NUDT16L1
K7EIU8	0.0498192	0.558019	-0.0224524	0.819026	Mothers against decapentaplegic homolog	SMAD4
K7EK35	0.118143	0.018631	0.0991523	0.00492219	Signal transducer and activator of transcription	STAT5A
K7EK60	-0.00525998	0.964581	-0.00795979	0.821168	Formin-like protein 1	FMNL1
K7EKE6	0.0051224	0.812035	0.00391638	0.725563	Lon protease homolog, mitochondrial	LONP1
K7EL81	-0.287579	0.208401	0.216462	0.227031	Protein phosphatase 1 regulatory subunit 12C (Fragment)	PPP1R12C
K7ELL7	0.00873	0.910135	0.00650419	0.930427	Glucosidase 2 subunit beta	PRKCSH
K7ELQ4	-0.0233328	0.797552	-0.0862948	0.3089	ATF7-NPFF readthrough	ATF7-NPFF
K7ELX4	NA	NA	NA	NA	Ferrochelatase, mitochondrial (Fragment)	FECH
K7EMM8	-0.0645549	0.389413	-0.0688337	0.0376976	Glyoxylate reductase 1 homolog (Fragment)	GLYR1
K7EMQ3	0.0328701	0.519236	0.00173759	0.963071	Dynamin-2 (Fragment)	DNM2
K7ENL9	0.0959263	0.263842	-0.0216941	0.534559	Regulator of MON1-CCZ1 complex	RMC1
K7EPN7	NA	NA	NA	NA	F-box/LRR-repeat protein 12 (Fragment)	FBXL12
K7EPR5	-0.00160932	0.984047	0.0243439	0.52593	cAMP-dependent protein kinase type I-alpha regulatory subunit (Fragment)	PRKAR1A
K7EQY5	-0.0240602	0.899053	-0.0151598	0.823157	Tyrosine-protein kinase	MATK
K7ER00	0.000556483	0.999834	0.0179726	0.451287	Phenylalanine--tRNA ligase alpha subunit	FARSA
K7ERC8	0.0521618	0.541163	0.163106	7.85212e-11	3-ketodihydrosphingosine reductase	KDSR
K7ERN2	0.00130742	0.992968	-0.244451	2.2535e-05	Intercellular adhesion molecule 3	ICAM3
K7ES07	0.0347239	0.662794	-0.019618	0.573912	Thioredoxin-like protein 4A	TXNL4A
L0R6Q1	0.0521747	0.807605	-0.0687037	0.185862	SLC35A4 upstream open reading frame protein	SLC35A4
M0QWZ7	-0.00147332	0.989651	-0.0106013	0.766847	Seryl-tRNA synthetase	SARS2
M0QXZ6	0.0621632	0.362032	-0.00818577	0.900389	Glia maturation factor gamma (Fragment)	GMFG
M0QZI7	-0.0872405	0.449062	-0.102776	0.0679538	Zinc finger protein 160	ZNF160
M0QZM1	-0.199693	0.0276289	0.0296635	0.642826	Heterogeneous nuclear ribonucleoprotein M (Fragment)	HNRNPM
M0R0F0	0.073209	0.278465	0.0435032	0.530885	40S ribosomal protein S5 (Fragment)	RPS5
M0R0N4	0.018001	0.793151	-0.0671913	0.023477	AP complex subunit sigma	AP2S1
M0R0P8	-0.0287924	0.267318	-0.0829756	0.0315881	Unconventional myosin-IXb	MYO9B
M0R0R2	0.04309	0.421216	0.0146855	0.376533	40S ribosomal protein S5	RPS5
M0R165	-0.088222	0.189045	-0.0312959	0.579548	Epidermal growth factor receptor substrate 15-like 1	EPS15L1
M0R2A0	-0.0257262	0.823629	-0.0212199	0.786939	ER membrane protein complex subunit 10	EMC10
M0R2B7	0.247472	0.332819	0.114983	0.187518	DNA polymerase	POLD1
M0R2K9	-0.0458784	0.682978	-0.0439042	0.475538	Peptidylprolyl isomerase (Fragment)	FKBP8
M0R3B2	-0.0583352	0.387539	-0.0884232	0.303242	E3 ubiquitin-protein ligase NOSIP (Fragment)	NOSIP
M0R3F6	0.047388	0.682173	0.0915643	0.225022	SURP and G-patch domain-containing protein 2	SUGP2
O00115	0.00412744	0.97672	-0.408069	7.13663e-05	Deoxyribonuclease-2-alpha	DNASE2
O00116	0.0307605	0.425895	0.00572687	0.848771	Alkyldihydroxyacetonephosphate synthase, peroxisomal	AGPS
O00148	-0.0575996	0.308153	-0.0150923	0.713696	ATP-dependent RNA helicase DDX39A	DDX39A
O00151	0.129024	0.471195	0.122313	0.0842963	PDZ and LIM domain protein 1	PDLIM1
O00154	0.00533914	0.924467	-0.0124823	0.563781	Cytosolic acyl coenzyme A thioester hydrolase	ACOT7
O00159	0.0883247	0.36411	0.0291989	0.480186	Unconventional myosin-Ic	MYO1C
O00160	-0.016444	0.599594	-0.0752742	0.0024229	Unconventional myosin-If	MYO1F
O00161	0.101855	0.648559	-0.0294917	0.559537	Synaptosomal-associated protein 23	SNAP23
O00170	-0.0214399	0.573784	0.0244467	0.630369	AH receptor-interacting protein	AIP
O00178	0.0119698	0.723664	0.0184985	0.392643	GTP-binding protein 1	GTPBP1
O00182	-0.00470392	0.906735	-0.117845	0.000152824	Galectin-9	LGALS9
O00186	-0.0379096	0.427086	0.0431301	0.236579	Syntaxin-binding protein 3	STXBP3
O00193	-0.0613963	0.452772	0.0285967	0.85655	Small acidic protein	SMAP
O00203	-0.0236153	0.51737	-0.0198937	0.282488	AP-3 complex subunit beta-1	AP3B1
O00217	0.112377	0.0412504	0.206868	0.0766112	NADH dehydrogenase [ubiquinone] iron-sulfur protein 8, mitochondrial	NDUFS8
O00221	-0.0864677	0.43624	-0.0816148	0.249478	NF-kappa-B inhibitor epsilon	NFKBIE
O00231	0.0223027	0.478139	0.032521	0.120982	26S proteasome non-ATPase regulatory subunit 11	PSMD11
O00232	0.0508034	0.463553	0.0270411	0.595749	26S proteasome non-ATPase regulatory subunit 12	PSMD12
O00233	0.052951	0.659912	-0.0179037	0.682392	26S proteasome non-ATPase regulatory subunit 9	PSMD9
O00257	-0.0264526	0.60194	0.0265989	0.66051	E3 SUMO-protein ligase CBX4	CBX4
O00267	-0.0327556	0.526002	-0.00745645	0.730607	Transcription elongation factor SPT5	SUPT5H
O00273	0.0337046	0.829843	0.126483	0.0178053	DNA fragmentation factor subunit alpha	DFFA
O00291	-0.235084	0.0241362	-0.104451	0.330215	Huntingtin-interacting protein 1	HIP1
O00299	0.012497	0.757552	0.00356403	0.911795	Chloride intracellular channel protein 1	CLIC1
O00303	0.0281463	0.480756	0.0956991	0.10048	Eukaryotic translation initiation factor 3 subunit F	EIF3F
O00329	-0.00333156	0.947605	-0.0315782	0.343877	Phosphatidylinositol 4,5-bisphosphate 3-kinase catalytic subunit delta isoform	PIK3CD
O00330	0.017711	0.829174	-0.0320674	0.710667	Pyruvate dehydrogenase protein X component, mitochondrial	PDHX
O00399	0.108199	0.231527	0.0226631	0.595907	Dynactin subunit 6	DCTN6
O00400	0.0793874	0.310059	-0.000289833	0.996268	Acetyl-coenzyme A transporter 1	SLC33A1
O00410	0.0415625	0.666023	0.0919979	0.00320992	Importin-5	IPO5
O00411	-0.0632865	0.76893	0.0106516	0.87201	DNA-directed RNA polymerase, mitochondrial	POLRMT
O00418	-0.0215257	0.745362	0.0458749	0.308642	Eukaryotic elongation factor 2 kinase	EEF2K
O00421	0.0197066	0.890302	0.094662	0.168153	C-C chemokine receptor-like 2	CCRL2
O00422	0.0182184	0.704831	-0.00583595	0.830813	Histone deacetylase complex subunit SAP18	SAP18
O00425	-0.0250836	0.397768	-0.0659867	0.0720647	Insulin-like growth factor 2 mRNA-binding protein 3	IGF2BP3
O00429	0.0309258	0.373906	0.0431809	0.0232765	Dynamin-1-like protein	DNM1L
O00442	-0.00329637	0.899437	-0.00554887	0.866276	RNA 3'-terminal phosphate cyclase	RTCA
O00479	0.0242079	0.192637	0.0336904	0.338406	High mobility group nucleosome-binding domain-containing protein 4	HMGN4
O00483	0.165116	0.25367	-0.024503	0.770353	Cytochrome c oxidase subunit NDUFA4	NDUFA4
O00487	-0.0955414	0.332819	0.0198936	0.759076	26S proteasome non-ATPase regulatory subunit 14	PSMD14
O00499	0.092254	0.312217	-0.0692615	0.0167261	Myc box-dependent-interacting protein 1	BIN1
O00505	-0.0265066	0.530751	0.0977286	0.111631	Importin subunit alpha-4	KPNA3
O00534	-0.0451779	0.371287	-0.25846	0.00012298	von Willebrand factor A domain-containing protein 5A	VWA5A
O00567	-0.037509	0.359904	0.00853992	0.879039	Nucleolar protein 56	NOP56
O00571	0.0137995	0.793151	0.0164496	0.231971	ATP-dependent RNA helicase DDX3X	DDX3X
O00625	0.0759983	0.206223	0.0664633	0.289117	Pirin	PIR
O00629	-0.0679341	0.00943835	8.60253e-05	0.996489	Importin subunit alpha-3	KPNA4
O00635	-0.158948	0.360381	-0.0531114	0.42648	E3 ubiquitin-protein ligase TRIM38	TRIM38
O00743	0.00879484	0.889264	-0.0285121	0.244296	Serine/threonine-protein phosphatase 6 catalytic subunit	PPP6C
O00754	0.00940633	0.780289	-0.0578	0.0980391	Lysosomal alpha-mannosidase	MAN2B1
O00757	-0.00525625	0.912699	-0.123187	0.07044	Fructose-1,6-bisphosphatase isozyme 2	FBP2
O00764	0.00373834	0.902682	0.00369589	0.832546	Pyridoxal kinase	PDXK
O00767	-0.0144127	0.840115	0.0497331	0.665818	Stearoyl-CoA desaturase	SCD
O14497	-0.127599	0.265385	-0.00370636	0.952359	AT-rich interactive domain-containing protein 1A	ARID1A
O14519	-0.121983	0.182192	-0.0957461	0.0254539	Cyclin-dependent kinase 2-associated protein 1	CDK2AP1
O14523	0.139092	0.00129582	0.204363	2.36021e-07	Phospholipid transfer protein C2CD2L	C2CD2L
O14530	NA	NA	NA	NA	Thioredoxin domain-containing protein 9	TXNDC9
O14545	NA	NA	NA	NA	TRAF-type zinc finger domain-containing protein 1	TRAFD1
O14562	0.0775514	0.440728	0.0575775	0.120116	Ubiquitin domain-containing protein UBFD1	UBFD1
O14579	-0.00285923	0.902682	0.0259565	0.488179	Coatomer subunit epsilon	COPE
O14602	0.00560512	0.964793	0.0145865	0.547352	Eukaryotic translation initiation factor 1A, Y-chromosomal	EIF1AY
O14617	-0.0960017	0.148743	-0.0118523	0.794286	AP-3 complex subunit delta-1	AP3D1
O14647	0.132394	0.25367	0.199592	0.062333	Chromodomain-helicase-DNA-binding protein 2	CHD2
O14656	0.0868484	0.589479	-0.0047102	0.949931	Torsin-1A	TOR1A
O14662	0.13312	0.471078	0.00831154	0.852473	Syntaxin-16	STX16
O14672	-0.0707294	0.160982	-0.0373143	0.212851	Disintegrin and metalloproteinase domain-containing protein 10	ADAM10
O14730	0.199593	0.0431902	0.13821	0.00861641	Serine/threonine-protein kinase RIO3	RIOK3
O14734	0.008318	0.800842	0.094853	0.0317641	Acyl-coenzyme A thioesterase 8	ACOT8
O14735	0.0644725	0.260481	-0.0140331	0.851042	CDP-diacylglycerol--inositol 3-phosphatidyltransferase	CDIPT
O14737	0.0116223	0.947605	0.252203	6.01759e-06	Programmed cell death protein 5	PDCD5
O14744	0.0173935	0.745362	0.0153037	0.371433	Protein arginine N-methyltransferase 5	PRMT5
O14745	NA	NA	NA	NA	Na(+)/H(+) exchange regulatory cofactor NHE-RF1	SLC9A3R1
O14773	-0.0467446	0.62553	-0.106047	0.0271479	Tripeptidyl-peptidase 1	TPP1
O14787	0.0422803	0.480151	0.0540273	0.176434	Transportin-2	TNPO2
O14802	NA	NA	NA	NA	DNA-directed RNA polymerase III subunit RPC1	POLR3A
O14807	0.0364028	0.588401	0.421152	0.00784876	Ras-related protein M-Ras	MRAS
O14818	0.0299989	0.375188	-0.0040405	0.846464	Proteasome subunit alpha type-7	PSMA7
O14828	-0.076191	0.198037	-0.00982081	0.468538	Secretory carrier-associated membrane protein 3	SCAMP3
O14841	0.0536682	0.519293	0.0470014	0.271028	5-oxoprolinase	OPLAH
O14867	NA	NA	NA	NA	Transcription regulator protein BACH1	BACH1
O14874	-0.0326102	0.78485	0.0490858	0.561826	[3-methyl-2-oxobutanoate dehydrogenase [lipoamide]] kinase, mitochondrial	BCKDK
O14880	0.052434	0.486707	-0.0605524	0.0272768	Microsomal glutathione S-transferase 3	MGST3
O14907	-0.0304364	0.546271	-0.0375753	0.573069	Tax1-binding protein 3	TAX1BP3
O14908	-0.0178075	0.810659	-0.0501962	0.241086	PDZ domain-containing protein GIPC1	GIPC1
O14920	-0.0249025	0.800842	-0.126248	0.00515812	Inhibitor of nuclear factor kappa-B kinase subunit beta	IKBKB
O14925	0.0296633	0.556901	0.0194489	0.0437235	Mitochondrial import inner membrane translocase subunit Tim23	TIMM23
O14929	0.0282906	0.452772	0.0535015	0.194316	Histone acetyltransferase type B catalytic subunit	HAT1
O14933	0.121007	0.474672	0.0939695	0.265459	Ubiquitin/ISG15-conjugating enzyme E2 L6	UBE2L6
O14949	0.0126194	0.688413	-0.0650944	0.0440969	Cytochrome b-c1 complex subunit 8	UQCRQ
O14964	-0.0213136	0.646097	0.0560978	0.07044	Hepatocyte growth factor-regulated tyrosine kinase substrate	HGS
O14974	-0.0634271	0.484453	0.0627576	0.251942	Protein phosphatase 1 regulatory subunit 12A	PPP1R12A
O14976	-0.0797507	0.659236	-0.0941687	0.0290614	Cyclin-G-associated kinase	GAK
O14979	-0.0438047	0.800634	-0.107781	0.168482	Heterogeneous nuclear ribonucleoprotein D-like	HNRNPDL
O14980	0.0123724	0.74924	0.0398538	0.000879535	Exportin-1	XPO1
O15027	-0.0512398	0.629045	0.011463	0.835242	Protein transport protein Sec16A	SEC16A
O15031	0.00382082	0.946656	0.07172	0.0055444	Plexin-B2	PLXNB2
O15037	-0.144096	0.355413	0.0219346	0.60984	Protein KHNYN	KHNYN
O15042	0.0564578	0.237184	0.0263211	0.357796	U2 snRNP-associated SURP motif-containing protein	U2SURP
O15063	0.0468161	0.558019	0.192548	0.237058	Granule associated Rac and RHOG effector protein 1	GARRE1
O15066	-0.13262	0.107393	0.19828	1.79415e-06	Kinesin-like protein KIF3B	KIF3B
O15067	-0.0607873	0.217659	0.0147174	0.554634	Phosphoribosylformylglycinamidine synthase	PFAS
O15084	0.415127	0.275728	0.235909	0.00804659	Serine/threonine-protein phosphatase 6 regulatory ankyrin repeat subunit A	ANKRD28
O15085	NA	NA	NA	NA	Rho guanine nucleotide exchange factor 11	ARHGEF11
O15091	0.0073459	0.576239	0.0925731	0.355184	Mitochondrial ribonuclease P catalytic subunit	PRORP
O15111	-0.027447	0.523099	0.0516059	0.522972	Inhibitor of nuclear factor kappa-B kinase subunit alpha	CHUK
O15116	0.041892	0.487964	0.0248413	0.206792	U6 snRNA-associated Sm-like protein LSm1	LSM1
O15118	-0.0878502	0.0572349	-0.196155	0.0210327	NPC intracellular cholesterol transporter 1	NPC1
O15121	0.0174672	0.916888	-0.101252	0.334122	Sphingolipid delta(4)-desaturase DES1	DEGS1
O15127	0.0583667	0.58868	-0.0925562	0.271653	Secretory carrier-associated membrane protein 2	SCAMP2
O15143	0.0567719	0.171378	0.0167227	0.639826	Actin-related protein 2/3 complex subunit 1B	ARPC1B
O15144	0.0267287	0.451833	0.00498633	0.862467	Actin-related protein 2/3 complex subunit 2	ARPC2
O15145	0.00984017	0.904006	-0.0124697	0.586624	Actin-related protein 2/3 complex subunit 3	ARPC3
O15160	-0.0488796	0.658634	-0.0547485	0.0770321	DNA-directed RNA polymerases I and III subunit RPAC1	POLR1C
O15162	0.140698	0.440326	0.369742	9.21762e-05	Phospholipid scramblase 1	PLSCR1
O15164	0.00687528	0.921387	-0.0199511	0.714685	Transcription intermediary factor 1-alpha	TRIM24
O15173	-0.00351121	0.970448	0.0323833	0.457411	Membrane-associated progesterone receptor component 2	PGRMC2
O15212	0.116237	0.330554	0.088732	0.102907	Prefoldin subunit 6	PFDN6
O15228	0.0152917	0.859057	0.0284425	0.169587	Dihydroxyacetone phosphate acyltransferase	GNPAT
O15254	0.0440149	0.550417	0.0250203	0.214715	Peroxisomal acyl-coenzyme A oxidase 3	ACOX3
O15258	0.10101	0.617791	-0.0211356	0.502017	Protein RER1	RER1
O15260	0.132496	0.428897	-0.0413039	0.674526	Surfeit locus protein 4	SURF4
O15264	-0.053967	0.260481	-0.00520264	0.899857	Mitogen-activated protein kinase 13	MAPK13
O15269	-0.0421019	0.556358	-0.0458364	0.0999405	Serine palmitoyltransferase 1	SPTLC1
O15270	0.0278212	0.862767	-0.0741902	0.112297	Serine palmitoyltransferase 2	SPTLC2
O15294	0.000206689	0.999834	0.025249	0.142948	UDP-N-acetylglucosamine--peptide N-acetylglucosaminyltransferase 110 kDa subunit	OGT
O15305	-0.00579752	0.912699	0.0352313	0.099414	Phosphomannomutase 2	PMM2
O15347	0.0515799	0.798398	-0.0375536	0.509067	High mobility group protein B3	HMGB3
O15355	0.0254877	0.871227	0.0596844	0.160043	Protein phosphatase 1G	PPM1G
O15357	-0.0820283	0.333824	-0.0207864	0.589215	Phosphatidylinositol 3,4,5-trisphosphate 5-phosphatase 2	INPPL1
O15371	0.0180397	0.756023	0.03025	0.059933	Eukaryotic translation initiation factor 3 subunit D	EIF3D
O15381	0.0647372	0.680988	-0.0663037	0.613306	Nuclear valosin-containing protein-like	NVL
O15397	0.211802	0.30473	0.00391705	0.952535	Importin-8	IPO8
O15400	-0.0246995	0.615361	-0.0203112	0.608316	Syntaxin-7	STX7
O15427	-0.0259006	0.549316	0.0495196	0.391987	Monocarboxylate transporter 4	SLC16A3
O15446	-0.0570834	0.668052	-0.114929	0.365529	DNA-directed RNA polymerase I subunit RPA34	POLR1G
O15460	NA	NA	NA	NA	Prolyl 4-hydroxylase subunit alpha-2	P4HA2
O15479	-0.0128591	0.898673	-0.0742901	0.132545	Melanoma-associated antigen B2	MAGEB2
O15498	0.0220447	0.576871	0.0340662	0.667175	Synaptobrevin homolog YKT6	YKT6
O15511	-0.0260693	0.615281	-0.00936683	0.776675	Actin-related protein 2/3 complex subunit 5	ARPC5
O15523	0.0287714	0.642445	0.0553212	0.371339	ATP-dependent RNA helicase DDX3Y	DDX3Y
O15530	NA	NA	NA	NA	3-phosphoinositide-dependent protein kinase 1	PDPK1
O43143	0.0415105	0.440326	0.0165453	0.515654	ATP-dependent RNA helicase DHX15	DHX15
O43148	0.144241	0.58523	0.0535314	0.308642	mRNA cap guanine-N7 methyltransferase	RNMT
O43149	-0.0568036	0.51737	0.00115857	0.98879	Zinc finger ZZ-type and EF-hand domain-containing protein 1	ZZEF1
O43156	0.110029	0.358317	0.0760889	0.423961	TELO2-interacting protein 1 homolog	TTI1
O43169	-0.0580669	0.709473	0.0467819	0.390298	Cytochrome b5 type B	CYB5B
O43172	0.00483366	0.955677	-0.0764947	0.0765116	U4/U6 small nuclear ribonucleoprotein Prp4	PRPF4
O43175	0.0181394	0.558019	-0.0420206	0.368739	D-3-phosphoglycerate dehydrogenase	PHGDH
O43181	-0.0407427	0.622693	-0.0663582	0.111445	NADH dehydrogenase [ubiquinone] iron-sulfur protein 4, mitochondrial	NDUFS4
O43237	0.0290218	0.745362	0.00784385	0.828708	Cytoplasmic dynein 1 light intermediate chain 2	DYNC1LI2
O43242	0.00699981	0.760773	0.00961164	0.55938	26S proteasome non-ATPase regulatory subunit 3	PSMD3
O43252	0.0327194	0.220678	-0.0476278	0.0130164	Bifunctional 3'-phosphoadenosine 5'-phosphosulfate synthase 1	PAPSS1
O43264	0.00902738	0.902012	0.0244628	0.489578	Centromere/kinetochore protein zw10 homolog	ZW10
O43278	-0.138209	0.0411574	-0.203979	0.010275	Kunitz-type protease inhibitor 1	SPINT1
O43290	-0.0769426	0.553085	-0.0216663	0.739541	U4/U6.U5 tri-snRNP-associated protein 1	SART1
O43312	0.0783114	0.226785	0.139982	0.109192	Protein MTSS 1	MTSS1
O43314	0.000260538	0.999834	-0.0704742	0.0765116	Inositol hexakisphosphate and diphosphoinositol-pentakisphosphate kinase 2	PPIP5K2
O43318	-0.0314968	0.611102	0.0891327	0.204717	Mitogen-activated protein kinase kinase kinase 7	MAP3K7
O43324	0.0275801	0.521505	0.0226711	0.320459	Eukaryotic translation elongation factor 1 epsilon-1	EEF1E1
O43390	-0.00393574	0.934313	-0.0321677	0.176076	Heterogeneous nuclear ribonucleoprotein R	HNRNPR
O43395	0.0519324	0.715544	-0.0451177	0.15494	U4/U6 small nuclear ribonucleoprotein Prp3	PRPF3
O43396	-0.0726259	0.238864	0.0613676	0.0244777	Thioredoxin-like protein 1	TXNL1
O43399	0.0607156	0.0238175	-0.00096315	0.973775	Tumor protein D54	TPD52L2
O43402	-0.00685291	0.920543	-0.02397	0.559537	ER membrane protein complex subunit 8	EMC8
O43427	0.0144932	0.857453	0.0352038	0.716452	Acidic fibroblast growth factor intracellular-binding protein	FIBP
O43432	-0.0846736	0.360381	-0.0208892	0.845778	Eukaryotic translation initiation factor 4 gamma 3	EIF4G3
O43464	0.0874679	0.439089	-0.00722888	0.950968	Serine protease HTRA2, mitochondrial	HTRA2
O43488	0.0786132	0.302441	-0.0139173	0.675561	Aflatoxin B1 aldehyde reductase member 2	AKR7A2
O43493	-0.0260422	0.629533	-0.0575015	0.0729778	Trans-Golgi network integral membrane protein 2	TGOLN2
O43516	0.0301503	0.471646	-0.0487735	0.173676	WAS/WASL-interacting protein family member 1	WIPF1
O43566	-0.114866	0.077588	-0.322886	0.000186301	Regulator of G-protein signaling 14	RGS14
O43583	0.0356108	0.614124	0.072371	0.211826	Density-regulated protein	DENR
O43586	-0.096377	0.152755	0.0265618	0.239354	Proline-serine-threonine phosphatase-interacting protein 1	PSTPIP1
O43592	0.085518	0.234659	0.0932699	0.052409	Exportin-T	XPOT
O43597	-0.185889	0.260757	-0.140737	0.00137753	Protein sprouty homolog 2	SPRY2
O43598	0.032208	0.851042	-0.0429016	0.53992	2'-deoxynucleoside 5'-phosphate N-hydrolase 1	DNPH1
O43615	-0.0640901	0.199039	-0.010495	0.714317	Mitochondrial import inner membrane translocase subunit TIM44	TIMM44
O43617	-0.039775	0.310059	0.0327749	0.595749	Trafficking protein particle complex subunit 3	TRAPPC3
O43633	-0.012508	0.827955	-0.103416	0.000687907	Charged multivesicular body protein 2a	CHMP2A
O43639	0.0431292	0.590485	0.0640361	0.517048	Cytoplasmic protein NCK2	NCK2
O43660	-9.22362e-05	0.999834	0.0536874	0.114815	Pleiotropic regulator 1	PLRG1
O43665	-0.021893	0.817647	-0.0777946	0.045298	Regulator of G-protein signaling 10	RGS10
O43670	-0.00222088	0.978521	-0.0461512	0.233694	BUB3-interacting and GLEBS motif-containing protein ZNF207	ZNF207
O43674	0.0162074	0.802727	-0.0870617	0.10048	NADH dehydrogenase [ubiquinone] 1 beta subcomplex subunit 5, mitochondrial	NDUFB5
O43676	0.0163153	0.87857	-0.0603474	0.101083	NADH dehydrogenase [ubiquinone] 1 beta subcomplex subunit 3	NDUFB3
O43678	-0.0303685	0.230361	-0.0579267	0.0517271	NADH dehydrogenase [ubiquinone] 1 alpha subcomplex subunit 2	NDUFA2
O43681	-0.0697775	0.407203	0.00358469	0.86942	ATPase GET3	GET3
O43684	0.0386179	0.663471	0.00454789	0.810599	Mitotic checkpoint protein BUB3	BUB3
O43707	-0.0397523	0.461313	0.123968	0.00370354	Alpha-actinin-4	ACTN4
O43719	-0.236706	0.079373	-0.064642	0.367499	HIV Tat-specific factor 1	HTATSF1
O43747	0.0354871	0.340156	-0.00689658	0.708329	AP-1 complex subunit gamma-1	AP1G1
O43752	-0.247851	3.2799e-06	-0.0951478	0.412558	Syntaxin-6	STX6
O43760	-0.00348841	0.970887	0.0628347	0.076762	Synaptogyrin-2	SYNGR2
O43772	0.115117	0.506879	-0.185479	0.000323653	Mitochondrial carnitine/acylcarnitine carrier protein	SLC25A20
O43776	0.0634101	0.25367	0.00882446	0.46463	Asparagine--tRNA ligase, cytoplasmic	NARS1
O43808	-0.0209165	0.7743	0.175506	0.0264583	Peroxisomal membrane protein PMP34	SLC25A17
O43809	-0.00509423	0.829843	0.0227068	0.630369	Cleavage and polyadenylation specificity factor subunit 5	NUDT21
O43813	-0.0554683	0.175534	-0.00306724	0.949931	Glutathione S-transferase LANCL1	LANCL1
O43815	-0.0613125	0.182192	-0.073934	0.0219018	Striatin	STRN
O43818	0.0566876	0.568069	0.00309865	0.967156	U3 small nucleolar RNA-interacting protein 2	RRP9
O43819	0.0431394	0.807605	0.146043	0.243851	Protein SCO2 homolog, mitochondrial	SCO2
O43823	-0.0214008	0.780084	0.0260369	0.666005	A-kinase anchor protein 8	AKAP8
O43837	0.010921	0.893508	0.0704679	0.0978465	Isocitrate dehydrogenase [NAD] subunit beta, mitochondrial	IDH3B
O43847	-0.0259141	0.636287	0.0140192	0.476246	Nardilysin	NRDC
O43852	-0.0937081	0.717672	0.00454243	0.962175	Calumenin	CALU
O43861	-0.0107922	0.937491	-0.0334441	0.499742	Probable phospholipid-transporting ATPase IIB	ATP9B
O43865	-0.0275467	0.62684	-0.185352	5.12096e-06	S-adenosylhomocysteine hydrolase-like protein 1	AHCYL1
O43913	0.0439952	0.679114	0.105297	0.136139	Origin recognition complex subunit 5	ORC5
O43914	-0.094103	0.35832	-0.325705	0.00128624	TYRO protein tyrosine kinase-binding protein	TYROBP
O43920	-0.0102473	0.883148	-0.0542596	0.0414856	NADH dehydrogenase [ubiquinone] iron-sulfur protein 5	NDUFS5
O43929	0.115757	0.331218	0.087396	0.103983	Origin recognition complex subunit 4	ORC4
O60216	-0.0831543	0.200352	0.0253745	0.623906	Double-strand-break repair protein rad21 homolog	RAD21
O60231	-0.0245889	0.862767	0.020079	0.837534	Pre-mRNA-splicing factor ATP-dependent RNA helicase DHX16	DHX16
O60234	0.0820032	0.329181	-0.0455589	0.408286	Glia maturation factor gamma	GMFG
O60244	0.188592	0.00294657	-0.112726	0.280267	Mediator of RNA polymerase II transcription subunit 14	MED14
O60256	0.0316536	0.627964	0.0232845	0.265023	Phosphoribosyl pyrophosphate synthase-associated protein 2	PRPSAP2
O60264	0.0220426	0.464218	0.0185491	0.470145	SWI/SNF-related matrix-associated actin-dependent regulator of chromatin subfamily A member 5	SMARCA5
O60271	0.0440907	0.537558	0.00991305	0.701393	C-Jun-amino-terminal kinase-interacting protein 4	SPAG9
O60287	0.0829221	0.735456	0.029174	0.830813	Nucleolar pre-ribosomal-associated protein 1	URB1
O60306	0.0605767	0.695779	0.0273589	0.630369	RNA helicase aquarius	AQR
O60307	-0.0199314	0.910682	0.0499821	0.464884	Microtubule-associated serine/threonine-protein kinase 3	MAST3
O60361	-0.0443249	0.233542	-0.0677232	0.239408	Putative nucleoside diphosphate kinase	NME2P1
O60443	-0.0681398	0.0837478	-0.0399609	0.192481	Gasdermin-E	GSDME
O60449	0.00389996	0.969124	0.0980639	0.182869	Lymphocyte antigen 75	LY75
O60476	-0.11745	0.219453	-0.0479272	0.593141	Mannosyl-oligosaccharide 1,2-alpha-mannosidase IB	MAN1A2
O60488	0.0533825	0.278465	0.480697	4.45633e-07	Long-chain-fatty-acid--CoA ligase 4	ACSL4
O60493	-0.0545287	0.550417	-0.0814881	0.0056329	Sorting nexin-3	SNX3
O60502	0.0504853	0.521505	-0.0590991	0.099414	Protein O-GlcNAcase	OGA
O60506	0.0288462	0.333839	0.00853481	0.73811	Heterogeneous nuclear ribonucleoprotein Q	SYNCRIP
O60508	-0.11702	0.333839	-0.0928722	0.00267101	Pre-mRNA-processing factor 17	CDC40
O60518	0.0861576	0.449121	0.0304764	0.665475	Ran-binding protein 6	RANBP6
O60563	-0.00333307	0.984047	0.00166127	0.975014	Cyclin-T1	CCNT1
O60568	0.00401525	0.927809	-0.0423741	0.0180632	Multifunctional procollagen lysine hydroxylase and glycosyltransferase LH3	PLOD3
O60573	-0.0595287	0.218391	0.0574025	0.257509	Eukaryotic translation initiation factor 4E type 2	EIF4E2
O60603	0.125094	0.0785229	0.548546	3.46761e-10	Toll-like receptor 2	TLR2
O60610	-0.00728527	0.736792	-0.025093	0.225156	Protein diaphanous homolog 1	DIAPH1
O60645	-0.0522442	0.339981	0.00250427	0.973534	Exocyst complex component 3	EXOC3
O60664	-0.0344861	0.280349	-0.00164954	0.963071	Perilipin-3	PLIN3
O60678	0.206966	0.311801	0.0157524	0.857983	Protein arginine N-methyltransferase 3	PRMT3
O60684	0.00712819	0.779997	0.0189455	0.493513	Importin subunit alpha-7	KPNA6
O60701	-0.00403841	0.898395	-0.0518148	0.035823	UDP-glucose 6-dehydrogenase	UGDH
O60711	-0.0455421	0.32904	-0.00305667	0.956515	Leupaxin	LPXN
O60739	-0.0127472	0.908282	0.0686251	0.341094	Eukaryotic translation initiation factor 1b	EIF1B
O60749	-0.00831332	0.859733	-0.066235	0.00220777	Sorting nexin-2	SNX2
O60763	0.012645	0.742028	-0.0319385	0.225616	General vesicular transport factor p115	USO1
O60783	-0.207434	0.119398	-0.0988655	0.148669	28S ribosomal protein S14, mitochondrial	MRPS14
O60784	-0.00570523	0.942719	0.0977066	0.0202308	Target of Myb protein 1	TOM1
O60812	0.0252512	0.533496	-0.117289	1.10167e-11	Heterogeneous nuclear ribonucleoprotein C-like 1	HNRNPCL1
O60826	0.0406119	0.458934	-0.0416702	0.374412	Coiled-coil domain-containing protein 22	CCDC22
O60828	-0.008167	0.895014	-0.0351127	0.610247	Polyglutamine-binding protein 1	PQBP1
O60832	-0.0718275	0.675303	-0.079968	0.0288515	H/ACA ribonucleoprotein complex subunit DKC1	DKC1
O60841	0.0156684	0.697485	0.0982975	0.000834222	Eukaryotic translation initiation factor 5B	EIF5B
O60861	-0.01658	0.904492	-0.0338764	0.543276	Growth arrest-specific protein 7	GAS7
O60869	-0.245215	0.412364	0.00325441	0.874461	Endothelial differentiation-related factor 1	EDF1
O60870	-0.0107276	0.931134	0.179122	0.00527017	DNA/RNA-binding protein KIN17	KIN
O60884	0.0259438	0.697485	0.0326653	0.27254	DnaJ homolog subfamily A member 2	DNAJA2
O60885	-0.00471819	0.970448	0.0331343	0.374412	Bromodomain-containing protein 4	BRD4
O60925	NA	NA	NA	NA	Prefoldin subunit 1	PFDN1
O60942	-0.0963847	0.257028	0.0400121	0.343895	mRNA-capping enzyme	RNGTT
O75030	-0.0767672	0.430834	-0.20142	0.00586136	Microphthalmia-associated transcription factor	MITF
O75044	0.00263357	0.976914	0.125946	0.0113838	SLIT-ROBO Rho GTPase-activating protein 2	SRGAP2
O75064	0.0752286	0.413014	0.0709122	0.00897477	DENN domain-containing protein 4B	DENND4B
O75083	0.0170408	0.629533	-0.00774732	0.651888	WD repeat-containing protein 1	WDR1
O75116	-0.0552267	0.280248	0.0150399	0.73811	Rho-associated protein kinase 2	ROCK2
O75131	0.0592876	0.664657	-0.0601478	0.0120239	Copine-3	CPNE3
O75140	-0.0455259	0.758156	0.136457	0.0123933	GATOR complex protein DEPDC5	DEPDC5
O75150	-0.0565687	0.498246	-0.0602196	0.268279	E3 ubiquitin-protein ligase BRE1B	RNF40
O75164	-0.149476	0.000388385	-0.0401378	0.561692	Lysine-specific demethylase 4A	KDM4A
O75165	0.0120603	0.749498	-0.054197	0.0726349	DnaJ homolog subfamily C member 13	DNAJC13
O75170	0.00873669	0.87857	-0.021468	0.0311676	Serine/threonine-protein phosphatase 6 regulatory subunit 2	PPP6R2
O75175	0.00968678	0.910074	0.00159297	0.979263	CCR4-NOT transcription complex subunit 3	CNOT3
O75179	-0.0193198	0.687313	0.0567388	0.0811001	Ankyrin repeat domain-containing protein 17	ANKRD17
O75191	-0.115815	0.327787	-0.0775494	0.278881	Xylulose kinase	XYLB
O75223	0.0312518	0.877709	-0.0460589	0.630218	Gamma-glutamylcyclotransferase	GGCT
O75251	0.0222134	0.862881	-0.0497135	0.28067	NADH dehydrogenase [ubiquinone] iron-sulfur protein 7, mitochondrial	NDUFS7
O75306	0.0521725	0.417362	0.0469379	0.461963	NADH dehydrogenase [ubiquinone] iron-sulfur protein 2, mitochondrial	NDUFS2
O75312	-0.0477998	0.541163	0.063617	0.532497	Zinc finger protein ZPR1	ZPR1
O75323	-0.000236902	0.999834	-0.0247206	0.563224	Protein NipSnap homolog 2	NIPSNAP2
O75340	0.022275	0.580122	-0.010192	0.535411	Programmed cell death protein 6	PDCD6
O75347	-0.00904554	0.863856	0.089259	0.0200449	Tubulin-specific chaperone A	TBCA
O75348	0.0179814	0.809723	-0.0489931	0.542093	V-type proton ATPase subunit G 1	ATP6V1G1
O75351	0.0175484	0.763615	0.00706959	0.740388	Vacuolar protein sorting-associated protein 4B	VPS4B
O75367	-0.00572495	0.938162	0.0540284	0.717864	Core histone macro-H2A.1	MACROH2A1
O75368	-0.119405	0.745362	0.103126	0.467029	SH3 domain-binding glutamic acid-rich-like protein	SH3BGRL
O75369	-0.0143331	0.628385	-0.0717105	0.00267083	Filamin-B	FLNB
O75376	0.010431	0.693882	-0.0698641	0.0809545	Nuclear receptor corepressor 1	NCOR1
O75380	0.0130317	0.952433	0.231741	0.000999777	NADH dehydrogenase [ubiquinone] iron-sulfur protein 6, mitochondrial	NDUFS6
O75381	-0.0306654	0.642445	-0.0424482	0.148469	Peroxisomal membrane protein PEX14	PEX14
O75390	0.00304254	0.964759	0.0570237	0.0235722	Citrate synthase, mitochondrial	CS
O75391	-0.0137823	0.909397	-0.0150653	0.87583	Sperm-associated antigen 7	SPAG7
O75394	0.0955255	0.000428589	0.0271061	0.313398	39S ribosomal protein L33, mitochondrial	MRPL33
O75396	0.0430671	0.397985	-0.00710785	0.612771	Vesicle-trafficking protein SEC22b	SEC22B
O75400	0.0895656	0.295022	0.049014	0.320006	Pre-mRNA-processing factor 40 homolog A	PRPF40A
O75410	-0.0509858	0.461313	0.000812407	0.992031	Transforming acidic coiled-coil-containing protein 1	TACC1
O75427	-0.0723423	0.131069	-0.096211	0.0478188	Leucine-rich repeat and calponin homology domain-containing protein 4	LRCH4
O75431	-0.0102249	0.937799	0.00725206	0.90173	Metaxin-2	MTX2
O75436	0.0140363	0.847269	-0.0496117	0.367548	Vacuolar protein sorting-associated protein 26A	VPS26A
O75439	-0.0146521	0.824669	0.00206125	0.963071	Mitochondrial-processing peptidase subunit beta	PMPCB
O75475	0.0134691	0.928306	0.0839545	0.371867	PC4 and SFRS1-interacting protein	PSIP1
O75477	0.0403298	0.0945641	-0.0178877	0.530947	Erlin-1	ERLIN1
O75487	-0.0483142	0.470431	0.00246075	0.967156	Glypican-4	GPC4
O75489	0.0289108	0.377197	0.000213041	0.995771	NADH dehydrogenase [ubiquinone] iron-sulfur protein 3, mitochondrial	NDUFS3
O75494	0.00505505	0.954636	-0.0634574	0.218128	Serine/arginine-rich splicing factor 10	SRSF10
O75533	0.0120745	0.738138	-0.0147346	0.301203	Splicing factor 3B subunit 1	SF3B1
O75534	0.0313174	0.359821	0.0350155	0.00504468	Cold shock domain-containing protein E1	CSDE1
O75558	NA	NA	NA	NA	Syntaxin-11	STX11
O75563	0.00284252	0.992968	-0.219028	0.0200267	Src kinase-associated phosphoprotein 2	SKAP2
O75569	0.0514607	0.565513	0.0294504	0.629449	Interferon-inducible double-stranded RNA-dependent protein kinase activator A	PRKRA
O75616	-0.0722239	0.00230619	0.133862	0.00599914	GTPase Era, mitochondrial	ERAL1
O75629	-0.201451	0.126619	0.105735	0.508531	Protein CREG1	CREG1
O75643	0.0429566	0.434305	-0.0162635	0.320626	U5 small nuclear ribonucleoprotein 200 kDa helicase	SNRNP200
O75663	-0.0500671	0.44975	0.0965713	0.000324809	TIP41-like protein	TIPRL
O75694	0.00809142	0.893578	0.0560968	0.0802432	Nuclear pore complex protein Nup155	NUP155
O75695	-0.110277	0.0280684	-0.0232743	0.565624	Protein XRP2	RP2
O75718	-0.0191636	0.533065	-0.0912484	0.0145227	Cartilage-associated protein	CRTAP
O75746	0.103262	0.239092	0.200617	8.41734e-07	Calcium-binding mitochondrial carrier protein Aralar1	SLC25A12
O75792	0.00167128	0.991177	0.0884089	0.234379	Ribonuclease H2 subunit A	RNASEH2A
O75794	0.0467432	0.363532	0.0761615	0.0745394	Cell division cycle protein 123 homolog	CDC123
O75815	-0.0284549	0.410909	-0.0445565	0.334122	Breast cancer anti-estrogen resistance protein 3	BCAR3
O75817	-0.0337019	0.824669	0.0583077	0.376546	Ribonuclease P protein subunit p20	POP7
O75818	0.123362	0.0906965	0.030733	0.343895	Ribonuclease P protein subunit p40	RPP40
O75821	0.0463746	0.290432	-0.00527857	0.892529	Eukaryotic translation initiation factor 3 subunit G	EIF3G
O75822	-0.10551	0.520328	0.14239	0.0213166	Eukaryotic translation initiation factor 3 subunit J	EIF3J
O75828	0.00694224	0.956346	0.029797	0.740388	Carbonyl reductase [NADPH] 3	CBR3
O75832	0.146599	0.404283	-0.00821353	0.8839	26S proteasome non-ATPase regulatory subunit 10	PSMD10
O75844	0.0222796	0.762185	0.00601334	0.87201	CAAX prenyl protease 1 homolog	ZMPSTE24
O75874	-0.0294333	0.286241	-0.140289	4.77903e-08	Isocitrate dehydrogenase [NADP] cytoplasmic	IDH1
O75880	-0.0160242	0.914943	-0.0930179	0.314891	Protein SCO1 homolog, mitochondrial	SCO1
O75884	-0.0468208	0.148884	0.0956013	0.0392842	Serine hydrolase RBBP9	RBBP9
O75886	-0.083272	0.286241	0.0347034	0.573913	Signal transducing adapter molecule 2	STAM2
O75909	-0.0733657	0.444124	-0.109364	0.475649	Cyclin-K	CCNK
O75915	0.0331826	0.549316	0.0488486	0.00999459	PRA1 family protein 3	ARL6IP5
O75923	0.00444661	0.955677	-0.1262	0.0501421	Dysferlin	DYSF
O75934	0.0450238	0.871817	0.0725492	0.439791	Pre-mRNA-splicing factor SPF27	BCAS2
O75935	-0.0351385	0.484453	-0.00969192	0.798222	Dynactin subunit 3	DCTN3
O75937	-0.0523846	0.238472	-0.0272252	0.051335	DnaJ homolog subfamily C member 8	DNAJC8
O75940	-0.0724565	0.56178	0.0760693	0.31107	Survival of motor neuron-related-splicing factor 30	SMNDC1
O75947	0.0204046	0.844512	0.0726539	0.476623	ATP synthase subunit d, mitochondrial	ATP5PD
O75955	-0.0639852	0.202387	0.058738	0.272253	Flotillin-1	FLOT1
O75964	0.00157362	0.986126	-0.0018828	0.947259	ATP synthase subunit g, mitochondrial	ATP5MG
O75976	-0.0815318	0.480151	-0.151619	0.0788561	Carboxypeptidase D	CPD
O75995	-0.212647	0.122655	-0.00543014	0.946034	SAM and SH3 domain-containing protein 3	SASH3
O76003	-0.0117921	0.666766	0.0204413	0.702714	Glutaredoxin-3	GLRX3
O76021	-0.0425684	0.534991	0.010452	0.879039	Ribosomal L1 domain-containing protein 1	RSL1D1
O76031	-0.0252598	0.397985	-0.00787106	0.552868	ATP-dependent Clp protease ATP-binding subunit clpX-like, mitochondrial	CLPX
O76071	-0.0214463	0.460881	-0.0238812	0.250926	Probable cytosolic iron-sulfur protein assembly protein CIAO1	CIAO1
O76094	-0.0237381	0.401945	0.00895125	0.536666	Signal recognition particle subunit SRP72	SRP72
O94760	-0.039748	0.789273	-0.0134732	0.906373	N(G),N(G)-dimethylarginine dimethylaminohydrolase 1	DDAH1
O94763	0.0765394	0.333299	0.0391725	0.300963	Unconventional prefoldin RPB5 interactor 1	URI1
O94776	-0.00877402	0.884372	-0.0140535	0.575013	Metastasis-associated protein MTA2	MTA2
O94804	-0.00856555	0.631598	0.0427868	0.0199101	Serine/threonine-protein kinase 10	STK10
O94822	-0.0765273	0.220635	-0.0209946	0.832546	E3 ubiquitin-protein ligase listerin	LTN1
O94826	0.00515215	0.921387	0.0162393	0.508359	Mitochondrial import receptor subunit TOM70	TOMM70
O94829	-0.0429864	0.697253	-0.0126599	0.832546	Importin-13	IPO13
O94851	0.00170717	0.978989	-0.203899	1.21862e-06	[F-actin]-monooxygenase MICAL2	MICAL2
O94855	-0.000945603	0.990661	-0.0143109	0.684705	Protein transport protein Sec24D	SEC24D
O94874	-0.0167291	0.648247	0.00637701	0.837534	E3 UFM1-protein ligase 1	UFL1
O94888	-0.0535741	0.509841	-0.0160948	0.829373	UBX domain-containing protein 7	UBXN7
O94903	0.00162992	0.978248	-0.0234901	0.281266	Pyridoxal phosphate homeostasis protein	PLPBP
O94905	-0.0313934	0.532839	-0.0378746	0.099414	Erlin-2	ERLIN2
O94906	-0.0381279	0.285238	-0.0260681	0.223776	Pre-mRNA-processing factor 6	PRPF6
O94915	0.0360633	0.794679	0.0322537	0.606301	Protein furry homolog-like	FRYL
O94925	0.0164251	0.758692	0.00920646	0.733889	Glutaminase kidney isoform, mitochondrial	GLS
O94966	-0.0395752	0.471045	-0.0560421	0.214984	Ubiquitin carboxyl-terminal hydrolase 19	USP19
O94973	-0.0107661	0.672067	-0.0305757	0.00340381	AP-2 complex subunit alpha-2	AP2A2
O94992	-0.00870873	0.929907	-0.00137956	0.98879	Protein HEXIM1	HEXIM1
O95071	0.0809255	0.358065	-0.0254321	0.615519	E3 ubiquitin-protein ligase UBR5	UBR5
O95086	-0.180298	0.0242773	-0.0354246	0.161243	Battenin	CLN3
O95104	-0.0252905	0.75732	0.0851885	0.0506136	SR-related and CTD-associated factor 4	SCAF4
O95149	NA	NA	NA	NA	Snurportin-1	SNUPN
O95155	-0.00317026	0.970746	0.00349996	0.966911	Ubiquitin conjugation factor E4 B	UBE4B
O95166	0.0179289	0.888633	-0.0636464	0.00916354	Gamma-aminobutyric acid receptor-associated protein	GABARAP
O95168	-0.0238866	0.81244	-0.043016	0.0499325	NADH dehydrogenase [ubiquinone] 1 beta subcomplex subunit 4	NDUFB4
O95182	-0.0497127	0.358423	-0.0306158	0.628928	NADH dehydrogenase [ubiquinone] 1 alpha subcomplex subunit 7	NDUFA7
O95197	-0.0439242	0.480151	0.00869325	0.851451	Reticulon-3	RTN3
O95202	-0.00792901	0.823629	0.0252171	0.304863	Mitochondrial proton/calcium exchanger protein	LETM1
O95218	0.00542215	0.914943	0.15721	0.0101698	Zinc finger Ran-binding domain-containing protein 2	ZRANB2
O95219	-0.0585031	0.0906965	-0.10101	0.00866817	Sorting nexin-4	SNX4
O95232	-0.0365285	0.50397	0.0662784	0.00256437	Luc7-like protein 3	LUC7L3
O95243	-0.245292	0.0480998	0.221594	0.00320992	Methyl-CpG-binding domain protein 4	MBD4
O95251	-0.122513	0.396638	-0.131007	0.143599	Histone acetyltransferase KAT7	KAT7
O95260	0.0485086	0.181635	-0.0494887	0.433547	Arginyl-tRNA--protein transferase 1	ATE1
O95292	-0.0236743	0.51564	-0.0151116	0.617627	Vesicle-associated membrane protein-associated protein B/C	VAPB
O95295	-0.053407	0.409582	-0.126173	0.208296	SNARE-associated protein Snapin	SNAPIN
O95298	0.12829	0.393496	-0.128029	0.0237043	NADH dehydrogenase [ubiquinone] 1 subunit C2	NDUFC2
O95299	0.0396589	0.551859	-0.0231398	0.390298	NADH dehydrogenase [ubiquinone] 1 alpha subcomplex subunit 10, mitochondrial	NDUFA10
O95336	-0.0029175	0.908282	0.0355126	0.442648	6-phosphogluconolactonase	PGLS
O95340	0.0613701	0.446454	0.0252117	0.743814	Bifunctional 3'-phosphoadenosine 5'-phosphosulfate synthase 2	PAPSS2
O95347	0.0938058	0.12782	0.229183	0.00785837	Structural maintenance of chromosomes protein 2	SMC2
O95352	0.0455397	0.440728	0.0320243	0.233694	Ubiquitin-like modifier-activating enzyme ATG7	ATG7
O95365	-0.0599928	0.290719	-0.0373896	0.291681	Zinc finger and BTB domain-containing protein 7A	ZBTB7A
O95372	0.0404852	0.762155	0.081035	0.349125	Acyl-protein thioesterase 2	LYPLA2
O95373	0.0178027	0.538352	0.0466914	0.0785883	Importin-7	IPO7
O95376	0.0219255	0.910887	0.0339651	0.500563	E3 ubiquitin-protein ligase ARIH2	ARIH2
O95379	0.0207174	0.871817	0.295172	4.45633e-07	Tumor necrosis factor alpha-induced protein 8	TNFAIP8
O95394	0.00711129	0.898949	-0.00551347	0.847939	Phosphoacetylglucosamine mutase	PGM3
O95396	-0.147044	0.264537	-0.00364585	0.978658	Adenylyltransferase and sulfurtransferase MOCS3	MOCS3
O95433	0.0112107	0.726564	0.0139265	0.595159	Activator of 90 kDa heat shock protein ATPase homolog 1	AHSA1
O95456	-0.160449	0.367314	0.116726	0.000978235	Proteasome assembly chaperone 1	PSMG1
O95466	-0.00277533	0.921839	0.0775549	0.000129542	Formin-like protein 1	FMNL1
O95470	-0.0252527	0.759743	-0.0137938	0.852307	Sphingosine-1-phosphate lyase 1	SGPL1
O95479	0.0271879	0.659193	-0.00199597	0.967156	GDH/6PGL endoplasmic bifunctional protein	H6PD
O95486	0.0534802	0.523092	0.0615902	0.233694	Protein transport protein Sec24A	SEC24A
O95487	0.0145923	0.906735	0.0750788	0.41297	Protein transport protein Sec24B	SEC24B
O95544	NA	NA	NA	NA	NAD kinase	NADK
O95563	0.0338781	0.50397	-0.125988	0.0121034	Mitochondrial pyruvate carrier 2	MPC2
O95571	-0.0209765	0.622693	-0.011887	0.702714	Persulfide dioxygenase ETHE1, mitochondrial	ETHE1
O95602	-0.0361279	0.840115	0.102743	0.1351	DNA-directed RNA polymerase I subunit RPA1	POLR1A
O95639	0.0343303	0.465786	0.0153752	0.831012	Cleavage and polyadenylation specificity factor subunit 4	CPSF4
O95671	0.0510139	0.684814	-0.0140592	0.850276	Probable bifunctional dTTP/UTP pyrophosphatase/methyltransferase protein	ASMTL
O95674	-0.303757	0.00439924	-0.103816	0.0138322	Phosphatidate cytidylyltransferase 2	CDS2
O95684	0.087703	0.555011	0.156997	0.0244777	Centrosomal protein 43	CEP43
O95685	NA	NA	NA	NA	Protein phosphatase 1 regulatory subunit 3D	PPP1R3D
O95707	-0.0810095	0.433171	-0.0782327	0.0993143	Ribonuclease P protein subunit p29	POP4
O95714	NA	NA	NA	NA	E3 ubiquitin-protein ligase HERC2	HERC2
O95721	-0.15753	0.161267	-0.0785511	0.0551406	Synaptosomal-associated protein 29	SNAP29
O95747	-0.0651317	0.490497	0.0787228	0.0313323	Serine/threonine-protein kinaseR1	OXSR1
O95749	0.0250745	0.751625	0.0618089	5.13407e-05	Geranylgeranyl pyrophosphate synthase	GGPS1
O95757	0.0505368	0.331785	0.0608621	0.439791	Heat shock 70 kDa protein 4L	HSPA4L
O95758	0.0853348	0.293821	-0.0280374	0.388997	Polypyrimidine tract-binding protein 3	PTBP3
O95772	-0.0177128	0.803896	0.0468165	0.533613	STARD3 N-terminal-like protein	STARD3NL
O95782	0.111755	0.434305	-0.00315743	0.91686	AP-2 complex subunit alpha-1	AP2A1
O95793	-0.0637858	0.601714	0.0315912	0.359696	Double-stranded RNA-binding protein Staufen homolog 1	STAU1
O95801	0.00519707	0.888823	0.036327	0.458281	Tetratricopeptide repeat protein 4	TTC4
O95816	0.00457657	0.933467	-0.0542352	0.0746101	BAG family molecular chaperone regulator 2	BAG2
O95817	-0.0435831	0.588555	-0.166369	0.0679306	BAG family molecular chaperone regulator 3	BAG3
O95825	NA	NA	NA	NA	Quinone oxidoreductase-like protein 1	CRYZL1
O95831	-0.0343873	0.405035	-0.0858048	0.000601428	Apoptosis-inducing factor 1, mitochondrial	AIFM1
O95834	0.00406422	0.974179	-0.0466107	0.458503	Echinoderm microtubule-associated protein-like 2	EML2
O95861	-0.0338969	0.525967	-0.0266565	0.367164	3'(2'),5'-bisphosphate nucleotidase 1	BPNT1
O95864	-0.039845	0.131084	0.116116	0.000727962	Acyl-CoA 6-desaturase	FADS2
O95881	-0.219535	0.381326	0.224593	0.0387496	Thioredoxin domain-containing protein 12	TXNDC12
O95905	0.0933336	0.413942	-0.0233003	0.0457735	Protein ecdysoneless homolog	ECD
O95983	-0.0787689	0.161867	0.034057	0.219595	Methyl-CpG-binding domain protein 3	MBD3
O95989	0.0237694	0.771613	0.0517815	0.279316	Diphosphoinositol polyphosphate phosphohydrolase 1	NUDT3
O96000	-0.0480576	0.641562	-0.0576792	0.0232334	NADH dehydrogenase [ubiquinone] 1 beta subcomplex subunit 10	NDUFB10
O96005	-0.0306633	0.794701	-0.104712	0.0151086	Cleft lip and palate transmembrane protein 1	CLPTM1
O96008	-0.0384525	0.615803	0.024256	0.717607	Mitochondrial import receptor subunit TOM40 homolog	TOMM40
O96011	0.00212113	0.993324	-0.0076107	0.781025	Peroxisomal membrane protein 11B	PEX11B
O96017	-0.109755	0.409819	0.000463435	0.988223	Serine/threonine-protein kinase Chk2	CHEK2
O96019	-0.022701	0.449062	0.0240339	0.411222	Actin-like protein 6A	ACTL6A
P00338	0.0421666	0.457923	0.13326	0.0147736	L-lactate dehydrogenase A chain	LDHA
P00367	0.0254565	0.668761	-0.0353666	0.0115816	Glutamate dehydrogenase 1, mitochondrial	GLUD1
P00374	0.0726957	0.69292	0.35611	0.0153715	Dihydrofolate reductase	DHFR
P00387	0.00320153	0.968132	0.0193192	0.766798	NADH-cytochrome b5 reductase 3	CYB5R3
P00390	-0.00974679	0.800842	-0.160466	0.00847253	Glutathione reductase, mitochondrial	GSR
P00395	0.0554281	0.521505	0.0649884	0.472135	Cytochrome c oxidase subunit 1	MT-CO1
P00403	0.0356832	0.756023	0.00233119	0.951166	Cytochrome c oxidase subunit 2	MT-CO2
P00441	0.13665	0.716354	0.203608	0.258989	Superoxide dismutase [Cu-Zn]	SOD1
P00491	0.00556277	0.908282	-0.0132258	0.474831	Purine nucleoside phosphorylase	PNP
P00492	0.0239539	0.541163	0.102089	0.0122054	Hypoxanthine-guanine phosphoribosyltransferase	HPRT1
P00505	0.0375731	0.199478	-0.0126741	0.592898	Aspartate aminotransferase, mitochondrial	GOT2
P00558	0.0135679	0.768213	0.0681246	0.0720029	Phosphoglycerate kinase 1	PGK1
P00568	-0.0911918	0.330053	-0.12249	0.00915812	Adenylate kinase isoenzyme 1	AK1
P00746	0.0791832	0.25367	-0.297517	0.000303483	Complement factor D	CFD
P00846	0.0669511	0.25367	0.117491	0.300611	ATP synthase subunit a	MT-ATP6
P00918	-0.00442603	0.937871	-0.00766464	0.761117	Carbonic anhydrase 2	CA2
P00966	-0.000645715	0.992968	-0.0254977	0.195748	Argininosuccinate synthase	ASS1
P01023	-0.0605559	0.163986	-0.253489	0.000147792	Alpha-2-macroglobulin	A2M
P01033	-0.0665657	0.275069	0.000499193	0.993447	Metalloproteinase inhibitor 1	TIMP1
P01111	-0.105346	0.321933	-0.0587286	0.314747	GTPase NRas	NRAS
P01116	0.0600977	0.469146	-0.0231328	0.429115	GTPase KRas	KRAS
P01137	0.000167154	0.999834	0.0394289	0.597608	Transforming growth factor beta-1 proprotein	TGFB1
P01584	1.49935	0.0010468	1.27531	3.62759e-07	Interleukin-1 beta	IL1B
P01730	-0.288592	4.09116e-06	-0.257815	0.0079075	T-cell surface glycoprotein CD4	CD4
P01893	-0.0108876	0.829707	-0.291288	2.95148e-08	Putative HLA class I histocompatibility antigen, alpha chain H	HLA-H
P01903	-0.0453805	0.86024	0.00348625	0.9613	HLA class II histocompatibility antigen, DR alpha chain	HLA-DRA
P01911	0.0394893	0.588117	0.000363514	0.996268	HLA class II histocompatibility antigen, DRB1 beta chain	HLA-DRB1
P02538	-0.0661263	0.958256	-0.54554	0.161243	Keratin, type II cytoskeletal 6A	KRT6A
P02649	-0.0929291	0.0533284	-0.227592	0.00024606	Apolipoprotein E	APOE
P02751	-0.048023	0.345801	0.368313	4.04116e-08	Fibronectin	FN1
P02765	0.0100589	0.985806	-0.24557	0.0932226	Alpha-2-HS-glycoprotein	AHSG
P02768	-0.0692552	0.745362	-0.269289	0.0203096	Albumin	ALB
P02786	0.0388697	0.218391	0.212109	0.0019067	Transferrin receptor protein 1	TFRC
P02792	-0.102367	0.0773229	-0.209585	0.000687907	Ferritin light chain	FTL
P02794	0.0491498	0.768276	0.327036	0.00201338	Ferritin heavy chain	FTH1
P02795	0.154002	0.2119	0.203704	0.00228668	Metallothionein-2	MT2A
P03886	0.122598	0.295722	0.00959243	0.925649	NADH-ubiquinone oxidoreductase chain 1	MT-ND1
P03891	0.0451399	0.392289	-0.0400226	0.0158481	NADH-ubiquinone oxidoreductase chain 2	MT-ND2
P03905	0.011029	0.93501	0.067297	0.400363	NADH-ubiquinone oxidoreductase chain 4	MT-ND4
P03915	0.115975	0.295417	0.0191406	0.854695	NADH-ubiquinone oxidoreductase chain 5	MT-ND5
P04004	-0.140019	0.234659	-0.106897	0.315168	Vitronectin	VTN
P04040	0.0191019	0.829174	0.0462288	0.0637901	Catalase	CAT
P04049	0.269244	0.00101913	-0.0248328	0.130043	RAF proto-oncogene serine/threonine-protein kinase	RAF1
P04062	-0.0427491	0.119398	-0.174211	8.55712e-06	Lysosomal acid glucosylceramidase	GBA
P04075	0.0118101	0.755649	0.0175276	0.709133	Fructose-bisphosphate aldolase A	ALDOA
P04080	0.03882	0.883311	0.101056	0.389017	Cystatin-B	CSTB
P04083	-0.0313978	0.525799	-0.155342	0.000667549	Annexin A1	ANXA1
P04150	-0.109703	0.346151	0.119436	0.00507181	Glucocorticoid receptor	NR3C1
P04179	0.564129	0.00918351	1.74039	3.23828e-10	Superoxide dismutase [Mn], mitochondrial	SOD2
P04181	-0.0467897	0.585514	0.170552	0.0150196	Ornithine aminotransferase, mitochondrial	OAT
P04183	-0.115121	0.550417	0.231311	0.155644	Thymidine kinase, cytosolic	TK1
P04233	0.0410803	0.784389	0.0819993	0.665818	HLA class II histocompatibility antigen gamma chain	CD74
P04264	-0.0826096	0.92209	-0.0669954	0.886635	Keratin, type II cytoskeletal 1	KRT1
P04350	-0.0521657	0.764904	-0.0440209	0.0439019	Tubulin beta-4A chain	TUBB4A
P04406	0.0184652	0.677198	0.0230787	0.500456	Glyceraldehyde-3-phosphate dehydrogenase	GAPDH
P04424	-0.0163872	0.869251	-0.00947286	0.794993	Argininosuccinate lyase	ASL
P04632	-0.0115179	0.932909	0.050285	0.35224	Calpain small subunit 1	CAPNS1
P04732	0.137718	0.182192	0.148523	0.0372605	Metallothionein-1E	MT1E
P04792	-0.060889	0.447951	-0.165279	0.0111735	Heat shock protein beta-1	HSPB1
P04839	0.0712409	0.412419	0.118849	0.0150824	Cytochrome b-245 heavy chain	CYBB
P04843	0.0294219	0.375253	-0.0118281	0.493121	Dolichyl-diphosphooligosaccharide--protein glycosyltransferase subunit 1	RPN1
P04844	0.0694511	0.332819	0.0109002	0.867486	Dolichyl-diphosphooligosaccharide--protein glycosyltransferase subunit 2	RPN2
P04899	0.0115396	0.796042	0.0447692	0.245514	Guanine nucleotide-binding protein G(i) subunit alpha-2	GNAI2
P05023	-0.0192392	0.397985	0.0013838	0.953329	Sodium/potassium-transporting ATPase subunit alpha-1	ATP1A1
P05026	0.145744	4.51078e-05	-0.0544747	0.349658	Sodium/potassium-transporting ATPase subunit beta-1	ATP1B1
P05091	0.040222	0.369604	-0.0306593	0.0161307	Aldehyde dehydrogenase, mitochondrial	ALDH2
P05106	-0.0404577	0.393746	-0.0449133	0.386677	Integrin beta-3	ITGB3
P05109	-0.0673057	0.480151	1.00335	7.91969e-06	Protein S100-A8	S100A8
P05114	-0.0723774	0.296754	-0.0116992	0.899088	Non-histone chromosomal protein HMG-14	HMGN1
P05120	-0.0425163	0.785353	0.00792303	0.904019	Plasminogen activator inhibitor 2	SERPINB2
P05141	0.104679	0.273648	0.00837073	0.870447	ADP/ATP translocase 2	SLC25A5
P05165	-0.0236119	0.855708	0.00316236	0.937355	Propionyl-CoA carboxylase alpha chain, mitochondrial	PCCA
P05166	-0.0627349	0.0891898	-0.0588834	0.0614365	Propionyl-CoA carboxylase beta chain, mitochondrial	PCCB
P05198	-0.045648	0.289909	0.0388729	0.475649	Eukaryotic translation initiation factor 2 subunit 1	EIF2S1
P05204	0.0207568	0.819946	0.011247	0.879352	Non-histone chromosomal protein HMG-17	HMGN2
P05362	0.3836	2.23153e-05	0.849099	2.12426e-13	Intercellular adhesion molecule 1	ICAM1
P05386	0.0791175	0.747216	0.172549	0.371339	60S acidic ribosomal protein P1	RPLP1
P05387	0.0197314	0.890302	0.287177	0.0221511	60S acidic ribosomal protein P2	RPLP2
P05388	0.0517841	0.137153	0.0295597	0.269919	60S acidic ribosomal protein P0	RPLP0
P05413	-0.0307542	0.332819	-0.153201	0.000852959	Fatty acid-binding protein, heart	FABP3
P05455	0.0189021	0.645567	0.0526919	0.00500578	Lupus La protein	SSB
P05496	-0.0864424	0.0173149	-0.0190166	0.630369	ATP synthase F(0) complex subunit C1, mitochondrial	ATP5MC1
P06132	-0.0113877	0.843749	0.0234674	0.575929	Uroporphyrinogen decarboxylase	UROD
P06241	0.0502554	0.697906	0.0459977	0.562139	Tyrosine-protein kinase Fyn	FYN
P06396	0.0187722	0.337919	-0.0683418	0.0137145	Gelsolin	GSN
P06400	-0.0560521	0.482098	0.0235791	0.739735	Retinoblastoma-associated protein	RB1
P06493	0.118566	0.408247	-0.0292803	0.821168	Cyclin-dependent kinase 1	CDK1
P06576	0.027686	0.363978	0.00981328	0.664614	ATP synthase subunit beta, mitochondrial	ATP5F1B
P06702	-0.060863	0.464269	0.505336	0.001789	Protein S100-A9	S100A9
P06703	0.0134539	0.865991	0.00131776	0.98911	Protein S100-A6	S100A6
P06733	0.0230972	0.702837	0.0207073	0.390298	Alpha-enolase	ENO1
P06737	0.0100749	0.824669	-0.0486043	0.0584602	Glycogen phosphorylase, liver form	PYGL
P06744	-0.01919	0.735016	0.0691628	0.0671114	Glucose-6-phosphate isomerase	GPI
P06756	0.0169178	0.767942	0.0145023	0.557388	Integrin alpha-V	ITGAV
P06865	0.0397025	0.483883	-0.176164	0.00672814	Beta-hexosaminidase subunit alpha	HEXA
P07099	-0.0270964	0.762559	-0.0787104	0.351559	Epoxide hydrolase 1	EPHX1
P07195	0.0151409	0.704528	0.0189123	0.358847	L-lactate dehydrogenase B chain	LDHB
P07203	0.077253	0.277916	-0.0130137	0.615165	Glutathione peroxidase 1	GPX1
P07204	0.031431	0.87857	0.198996	0.00476397	Thrombomodulin	THBD
P07205	-0.0574482	0.595291	-0.100551	0.0901678	Phosphoglycerate kinase 2	PGK2
P07237	-0.0100773	0.907035	0.000114075	0.998375	Protein disulfide-isomerase	P4HB
P07305	-0.0427138	0.595545	0.0135861	0.828708	Histone H1.0	H1-0
P07333	-0.175453	0.199913	-0.214013	0.00803951	Macrophage colony-stimulating factor 1 receptor	CSF1R
P07355	0.0412203	0.352297	-0.0425826	0.133225	Annexin A2	ANXA2
P07384	0.0120886	0.659805	-0.065587	0.0247867	Calpain-1 catalytic subunit	CAPN1
P07437	-0.00436593	0.947605	0.00270561	0.814915	Tubulin beta chain	TUBB
P07686	-0.0179379	0.436174	-0.288737	0.000324924	Beta-hexosaminidase subunit beta	HEXB
P07711	-0.0510319	0.449062	-0.110254	0.0753099	Procathepsin L	CTSL
P07737	-0.0226709	0.69292	0.0186859	0.558207	Profilin-1	PFN1
P07741	0.0209608	0.556358	0.00410685	0.928835	Adenine phosphoribosyltransferase	APRT
P07814	0.0168002	0.439089	0.0231002	0.0522772	Bifunctional glutamate/proline--tRNA ligase	EPRS1
P07858	-0.0205913	0.777621	0.00768248	0.886635	Cathepsin B	CTSB
P07900	-0.0261011	0.748715	0.0264611	0.261805	Heat shock protein HSP 90-alpha	HSP90AA1
P07948	0.0324137	0.823145	0.656994	2.94522e-10	Tyrosine-protein kinase Lyn	LYN
P07954	0.0164373	0.649439	0.0227599	0.104801	Fumarate hydratase, mitochondrial	FH
P07992	0.0273691	0.729224	0.00518127	0.86942	DNA excision repair protein ERCC-1	ERCC1
P08047	-0.0149897	0.815945	0.0288548	0.671966	Transcription factor Sp1	SP1
P08133	0.0469556	0.296192	-0.0148821	0.554583	Annexin A6	ANXA6
P08236	-0.104319	0.517595	-0.120513	0.00806317	Beta-glucuronidase	GUSB
P08237	-0.0316401	0.437725	0.0597845	0.19242	ATP-dependent 6-phosphofructokinase, muscle type	PFKM
P08238	0.00139662	0.98512	0.077094	0.0391161	Heat shock protein HSP 90-beta	HSP90AB1
P08240	0.00987957	0.52903	0.0314297	0.136798	Signal recognition particle receptor subunit alpha	SRPRA
P08243	-0.00449376	0.958494	0.0635747	0.111252	Asparagine synthetase [glutamine-hydrolyzing]	ASNS
P08311	-0.184687	0.0780539	-0.0801965	0.099414	Cathepsin G	CTSG
P08559	-0.0174875	0.740255	-0.0300775	0.353932	Pyruvate dehydrogenase E1 component subunit alpha, somatic form, mitochondrial	PDHA1
P08567	0.158668	0.018631	0.233517	1.8157e-09	Pleckstrin	PLEK
P08571	-0.0393323	0.430834	0.634003	1.67033e-06	Monocyte differentiation antigen CD14	CD14
P08574	-0.0277185	0.657057	0.0500728	0.225779	Cytochrome c1, heme protein, mitochondrial	CYC1
P08575	-0.00612529	0.920543	0.153723	0.00524203	Receptor-type tyrosine-protein phosphatase C	PTPRC
P08579	0.0444985	0.478787	0.0339173	0.0287353	U2 small nuclear ribonucleoprotein B''	SNRPB2
P08621	0.0155786	0.670519	-0.0495041	0.0829336	U1 small nuclear ribonucleoprotein 70 kDa	SNRNP70
P08648	0.0137691	0.800634	0.0531378	0.0703482	Integrin alpha-5	ITGA5
P08670	-0.136347	0.220635	0.116974	0.545855	Vimentin	VIM
P08754	0.0144528	0.573342	0.0143093	0.375627	Guanine nucleotide-binding protein G(i) subunit alpha-3	GNAI3
P08758	0.0258486	0.55362	0.0353761	0.231228	Annexin A5	ANXA5
P08779	0.230024	0.807605	-0.23546	0.495392	Keratin, type I cytoskeletal 16	KRT16
P08865	0.00977583	0.680988	0.0279464	0.213131	40S ribosomal protein SA	RPSA
P09001	-0.0662164	0.190674	-0.0358005	0.283813	39S ribosomal protein L3, mitochondrial	MRPL3
P09012	-0.0491121	0.445869	-0.0317474	0.348385	U1 small nuclear ribonucleoprotein A	SNRPA
P09104	0.0432804	0.43322	0.0995099	0.0822395	Gamma-enolase	ENO2
P09110	0.0383809	0.447951	0.00657536	0.86576	3-ketoacyl-CoA thiolase, peroxisomal	ACAA1
P09132	-0.0751236	0.218391	-0.00488125	0.879039	Signal recognition particle 19 kDa protein	SRP19
P09211	0.0199178	0.546271	0.00458258	0.879039	Glutathione S-transferase P	GSTP1
P09234	0.553674	0.302418	-0.0449182	0.730831	U1 small nuclear ribonucleoprotein C	SNRPC
P09382	-0.0179297	0.916888	0.0217133	0.872007	Galectin-1	LGALS1
P09417	-0.029649	0.631976	-0.077076	0.00535444	Dihydropteridine reductase	QDPR
P09429	-0.0052546	0.944826	0.00416579	0.935275	High mobility group protein B1	HMGB1
P09467	0.00660318	0.940786	-0.188987	1.43937e-06	Fructose-1,6-bisphosphatase 1	FBP1
P09488	0.109539	0.265012	-0.0207364	0.760104	Glutathione S-transferase Mu 1	GSTM1
P09496	-0.00821273	0.976488	0.0312606	0.733623	Clathrin light chain A	CLTA
P09497	-0.0759887	0.616842	0.0630157	0.458281	Clathrin light chain B	CLTB
P09525	0.0152554	0.662794	-0.0334131	0.164292	Annexin A4	ANXA4
P09543	-0.0438668	0.0792798	-0.0764742	0.00566739	2',3'-cyclic-nucleotide 3'-phosphodiesterase	CNP
P09601	-0.116723	0.0205013	-0.111364	0.0193169	Heme oxygenase 1	HMOX1
P09603	0.0917757	0.000344519	0.280044	0.00522116	Macrophage colony-stimulating factor 1	CSF1
P09622	0.0203041	0.563958	0.0205326	0.353932	Dihydrolipoyl dehydrogenase, mitochondrial	DLD
P09661	-0.00696031	0.910074	0.0311414	0.153249	U2 small nuclear ribonucleoprotein A'	SNRPA1
P09668	-0.0690688	0.56233	0.0363542	0.289024	Pro-cathepsin H	CTSH
P09669	-0.0171495	0.656772	-0.0237601	0.485821	Cytochrome c oxidase subunit 6C	COX6C
P09769	0.00651582	0.956206	0.0802429	0.0054045	Tyrosine-protein kinase Fgr	FGR
P09874	0.0100161	0.664657	-0.00753459	0.818126	Poly [ADP-ribose] polymerase 1	PARP1
P09917	NA	NA	NA	NA	Polyunsaturated fatty acid 5-lipoxygenase	ALOX5
P09960	0.0137836	0.633801	-0.0860046	0.00288737	Leukotriene A-4 hydrolase	LTA4H
P09972	-0.0143925	0.788818	0.0627037	0.17984	Fructose-bisphosphate aldolase C	ALDOC
P0CG08	0.094564	0.12733	0.106048	0.0185103	Golgi pH regulator B	GPR89B
P0CG12	-0.0140435	0.629533	-0.0871858	0.0234698	Decreased expression in renal and prostate cancer protein	DERPC
P0CG39	0.307747	0.226836	0.309082	0.35224	POTE ankyrin domain family member J	POTEJ
P0DI82	0.073225	0.358317	0.0398492	0.0169788	Trafficking protein particle complex subunit 2B	TRAPPC2B
P0DP25	0.308296	0.0262395	0.327627	0.233694	Calmodulin-3	CALM3
P10155	0.016875	0.667481	0.0149732	0.605957	RNA-binding protein RO60	RO60
P10253	0.0282234	0.439936	-0.0778315	0.0343173	Lysosomal alpha-glucosidase	GAA
P10301	0.0755291	0.472916	0.0906273	0.000124387	Ras-related protein R-Ras	RRAS
P10412	0.0106564	0.955677	-0.131678	0.0313677	Histone H1.4	H1-4
P10451	-0.390702	0.176296	-0.0468807	0.604336	Osteopontin	SPP1
P10515	0.0127765	0.899437	0.0198084	0.767038	Dihydrolipoyllysine-residue acetyltransferase component of pyruvate dehydrogenase complex, mitochondrial	DLAT
P10599	0.1097	0.740255	0.208018	0.111445	Thioredoxin	TXN
P10606	0.151815	0.173504	0.0866839	0.0752844	Cytochrome c oxidase subunit 5B, mitochondrial	COX5B
P10619	0.0487026	0.745362	-0.237048	0.0631391	Lysosomal protective protein	CTSA
P10620	0.0640993	0.648247	-0.163545	0.0151867	Microsomal glutathione S-transferase 1	MGST1
P10644	-0.0299326	0.500554	-0.0846956	0.00385611	cAMP-dependent protein kinase type I-alpha regulatory subunit	PRKAR1A
P10768	0.0444743	0.542865	-0.00466978	0.962348	S-formylglutathione hydrolase	ESD
P10809	0.0102197	0.801112	0.00481654	0.778284	60 kDa heat shock protein, mitochondrial	HSPD1
P11021	0.0429507	0.266445	-0.0573567	0.00162552	Endoplasmic reticulum chaperone BiP	HSPA5
P11117	-0.0422405	0.704199	0.134709	0.0011047	Lysosomal acid phosphatase	ACP2
P11142	0.0449544	0.154348	-0.00263594	0.923533	Heat shock cognate 71 kDa protein	HSPA8
P11166	-0.271603	0.392289	0.446671	0.000193127	Solute carrier family 2, facilitated glucose transporter member 1	SLC2A1
P11169	0.013473	0.823629	0.14828	0.00963984	Solute carrier family 2, facilitated glucose transporter member 3	SLC2A3
P11172	0.037486	0.345801	0.0363832	0.0916774	Uridine 5'-monophosphate synthase	UMPS
P11177	0.0207682	0.255829	0.0125196	0.73811	Pyruvate dehydrogenase E1 component subunit beta, mitochondrial	PDHB
P11182	0.0199551	0.878793	-0.0227156	0.4947	Lipoamide acyltransferase component of branched-chain alpha-keto acid dehydrogenase complex, mitochondrial	DBT
P11215	-0.01182	0.683765	-0.187585	0.000637816	Integrin alpha-M	ITGAM
P11216	0.00890591	0.882857	-0.062528	0.0124365	Glycogen phosphorylase, brain form	PYGB
P11233	0.138935	0.250678	0.0158206	0.624292	Ras-related protein Ral-A	RALA
P11234	-0.0747792	0.446454	-0.0781591	0.00154944	Ras-related protein Ral-B	RALB
P11279	0.00401335	0.892031	-0.176481	7.09885e-05	Lysosome-associated membrane glycoprotein 1	LAMP1
P11387	0.00797535	0.862388	0.0035826	0.856585	DNA topoisomerase 1	TOP1
P11413	0.0255952	0.564664	0.0355821	0.41619	Glucose-6-phosphate 1-dehydrogenase	G6PD
P11498	-0.0048791	0.921387	-0.0197552	0.136139	Pyruvate carboxylase, mitochondrial	PC
P11586	0.0107309	0.542512	-0.00662264	0.515142	C-1-tetrahydrofolate synthase, cytoplasmic	MTHFD1
P11717	-0.010729	0.560673	-0.0862888	0.000199272	Cation-independent mannose-6-phosphate receptor	IGF2R
P11766	-0.0689675	0.312236	-0.0533012	0.0307944	Alcohol dehydrogenase class-3	ADH5
P11908	0.0681992	0.318419	-0.0127266	0.704652	Ribose-phosphate pyrophosphokinase 2	PRPS2
P12004	0.0042095	0.924851	0.00586112	0.928835	Proliferating cell nuclear antigen	PCNA
P12081	0.0429798	0.453581	0.0372257	0.0757633	Histidine--tRNA ligase, cytoplasmic	HARS1
P12109	-0.0442803	0.209103	0.00830955	0.903898	Collagen alpha-1(VI) chain	COL6A1
P12110	0.0309248	0.559204	0.0141965	0.902874	Collagen alpha-2(VI) chain	COL6A2
P12111	-0.043282	0.539086	0.00875722	0.893008	Collagen alpha-3(VI) chain	COL6A3
P12236	0.0283231	0.360321	0.0353973	0.398725	ADP/ATP translocase 3	SLC25A6
P12268	0.0340363	0.549907	0.0184888	0.767279	Inosine-5'-monophosphate dehydrogenase 2	IMPDH2
P12270	-0.04706	0.421216	-0.0279634	0.329041	Nucleoprotein TPR	TPR
P12277	-0.00290071	0.94283	0.00947242	0.826517	Creatine kinase B-type	CKB
P12532	-0.0449339	0.51564	-0.0438289	0.000217669	Creatine kinase U-type, mitochondrial	CKMT1A
P12814	-0.0365886	0.443845	0.0903552	0.0283006	Alpha-actinin-1	ACTN1
P12931	0.0113524	0.92863	0.268378	0.00170736	Proto-oncogene tyrosine-protein kinase Src	SRC
P12956	0.0760512	0.251396	0.0115621	0.650653	X-ray repair cross-complementing protein 6	XRCC6
P13010	0.0324932	0.332819	0.0388182	0.138667	X-ray repair cross-complementing protein 5	XRCC5
P13073	-0.0145578	0.896129	-0.008932	0.87201	Cytochrome c oxidase subunit 4 isoform 1, mitochondrial	COX4I1
P13284	0.0555836	0.361056	-0.125499	0.0581105	Gamma-interferon-inducible lysosomal thiol reductase	IFI30
P13473	3.50519e-05	0.999936	-0.0861169	0.283682	Lysosome-associated membrane glycoprotein 2	LAMP2
P13489	-0.00550078	0.893508	-0.0842057	0.000839976	Ribonuclease inhibitor	RNH1
P13498	-0.0565756	0.202813	0.00910394	0.81744	Cytochrome b-245 light chain	CYBA
P13501	0.148701	0.038543	0.311229	0.0119305	C-C motif chemokine 5	CCL5
P13639	0.0328131	0.189902	0.0911226	0.000276611	Elongation factor 2	EEF2
P13667	-0.00402804	0.921387	-0.118674	0.000758479	Protein disulfide-isomerase A4	PDIA4
P13674	-0.0126895	0.830477	0.0745759	0.154555	Prolyl 4-hydroxylase subunit alpha-1	P4HA1
P13686	-0.0112005	0.841557	-0.477282	0.00455117	Tartrate-resistant acid phosphatase type 5	ACP5
P13716	-0.0134001	0.829843	-0.131259	0.298614	Delta-aminolevulinic acid dehydratase	ALAD
P13747	-0.0170771	0.854072	0.0186895	0.794775	HLA class I histocompatibility antigen, alpha chain E	HLA-E
P13796	0.0240358	0.428003	0.00613929	0.784042	Plastin-2	LCP1
P13798	-0.0335372	0.453749	-0.0296758	0.289117	Acylamino-acid-releasing enzyme	APEH
P13804	0.0269462	0.590799	-0.0263189	0.111434	Electron transfer flavoprotein subunit alpha, mitochondrial	ETFA
P13807	-0.034049	0.358065	0.0997127	0.00392215	Glycogen [starch] synthase, muscle	GYS1
P13861	-0.0406252	0.192637	0.0196092	0.322096	cAMP-dependent protein kinase type II-alpha regulatory subunit	PRKAR2A
P13929	NA	NA	NA	NA	Beta-enolase	ENO3
P13984	0.00896949	0.943786	0.0567602	0.0166212	General transcription factor IIF subunit 2	GTF2F2
P14174	0.0206904	0.911339	0.0686227	0.603885	Macrophage migration inhibitory factor	MIF
P14317	-0.0176308	0.849492	0.00946326	0.867669	Hematopoietic lineage cell-specific protein	HCLS1
P14324	0.00923129	0.860779	0.0219097	0.481447	Farnesyl pyrophosphate synthase	FDPS
P14406	0.0128373	0.844686	-0.0158374	0.778862	Cytochrome c oxidase subunit 7A2, mitochondrial	COX7A2
P14550	-5.36101e-06	0.999936	-0.0551284	0.0779862	Aldo-keto reductase family 1 member A1	AKR1A1
P14598	0.150777	0.00304425	0.795555	5.01227e-09	Neutrophil cytosol factor 1	NCF1
P14618	0.00033215	0.999834	0.0054319	0.864095	Pyruvate kinase PKM	PKM
P14621	0.0304828	0.849981	0.0761328	0.387275	Acylphosphatase-2	ACYP2
P14625	0.0210525	0.648369	-0.0969665	0.000687907	Endoplasmin	HSP90B1
P14678	0.00942025	0.807605	0.00273776	0.902628	Small nuclear ribonucleoprotein-associated proteins B and B'	SNRPB
P14735	-0.125438	0.516755	0.125558	0.354813	Insulin-degrading enzyme	IDE
P14780	-0.0251263	0.471195	0.0543083	0.389361	Matrix metalloproteinase-9	MMP9
P14854	0.0818309	0.667382	0.0276253	0.886635	Cytochrome c oxidase subunit 6B1	COX6B1
P14866	-0.0136996	0.778804	-0.0807841	0.0694126	Heterogeneous nuclear ribonucleoprotein L	HNRNPL
P14868	0.0408518	0.433171	0.047636	0.0341209	Aspartate--tRNA ligase, cytoplasmic	DARS1
P14923	-0.21349	6.2939e-08	-0.299213	0.0980391	Junction plakoglobin	JUP
P14927	0.0647567	0.206223	-0.0846206	0.460889	Cytochrome b-c1 complex subunit 7	UQCRB
P15090	0.000333922	0.995786	-0.149857	0.0570087	Fatty acid-binding protein, adipocyte	FABP4
P15121	0.0227724	0.418603	0.0416573	0.26299	Aldo-keto reductase family 1 member B1	AKR1B1
P15144	-0.0282877	0.25367	-0.114331	0.144621	Aminopeptidase N	ANPEP
P15151	0.221758	0.236676	0.312927	0.00985455	Poliovirus receptor	PVR
P15153	-0.0106329	0.615803	0.0282671	0.0980391	Ras-related C3 botulinum toxin substrate 2	RAC2
P15170	0.00457191	0.941292	0.0259791	0.557464	Eukaryotic peptide chain release factor GTP-binding subunit ERF3A	GSPT1
P15291	0.10343	0.440857	0.166239	0.0140566	Beta-1,4-galactosyltransferase 1	B4GALT1
P15311	0.0595799	0.266389	-0.0786613	0.000758479	Ezrin	EZR
P15374	-0.000397732	0.999834	0.144333	0.00620946	Ubiquitin carboxyl-terminal hydrolase isozyme L3	UCHL3
P15498	0.04052	0.397985	0.124128	8.88337e-05	Proto-oncogene vav	VAV1
P15531	-0.104106	0.817647	0.36755	0.0327087	Nucleoside diphosphate kinase A	NME1
P15559	-0.0736999	0.36096	0.102976	0.0193169	NAD(P)H dehydrogenase [quinone] 1	NQO1
P15586	-0.00847663	0.85391	-0.0765046	0.00578271	N-acetylglucosamine-6-sulfatase	GNS
P15848	0.0739274	0.515118	-0.124431	0.015654	Arylsulfatase B	ARSB
P15880	0.0384572	0.53435	0.0282686	0.269675	40S ribosomal protein S2	RPS2
P15927	-0.0196812	0.800634	-0.0370626	0.510578	Replication protein A 32 kDa subunit	RPA2
P16035	-0.157607	0.0837779	-0.297899	8.89034e-07	Metalloproteinase inhibitor 2	TIMP2
P16070	0.116044	0.12411	0.544565	0.000113458	CD44 antigen	CD44
P16150	-0.200026	0.249232	-0.175621	0.0590703	Leukosialin	SPN
P16152	-0.0434243	0.260481	-0.0318335	0.132691	Carbonyl reductase [NADPH] 1	CBR1
P16220	0.172526	0.133651	0.0922264	0.328336	Cyclic AMP-responsive element-binding protein 1	CREB1
P16278	-0.0790616	0.38632	-0.117293	1.64831e-05	Beta-galactosidase	GLB1
P16284	0.0221153	0.730794	-0.043737	0.32189	Platelet endothelial cell adhesion molecule	PECAM1
P16298	NA	NA	NA	NA	Serine/threonine-protein phosphatase 2B catalytic subunit beta isoform	PPP3CB
P16333	0.027821	0.667184	0.0669858	0.0208324	Cytoplasmic protein NCK1	NCK1
P16401	-0.0530944	0.227222	-0.124955	0.00638636	Histone H1.5	H1-5
P16402	-0.0281668	0.824557	-0.0667734	0.415766	Histone H1.3	H1-3
P16403	0.00809986	0.906733	-0.0956496	0.00840911	Histone H1.2	H1-2
P16435	-0.00277465	0.917852	-0.200378	0.000714251	NADPH--cytochrome P450 reductase	POR
P16615	-0.00514026	0.831154	-0.0279772	0.152464	Sarcoplasmic/endoplasmic reticulum calcium ATPase 2	ATP2A2
P16885	-0.0446466	0.188864	-0.0558658	0.0217656	1-phosphatidylinositol 4,5-bisphosphate phosphodiesterase gamma-2	PLCG2
P16930	-0.0177284	0.715321	-0.0126338	0.449912	Fumarylacetoacetase	FAH
P16949	0.0491538	0.704199	-0.192841	0.000391485	Stathmin	STMN1
P16989	-0.0378319	0.61343	0.141353	0.128633	Y-box-binding protein 3	YBX3
P17021	0.17997	0.0893154	-0.094682	0.452648	Zinc finger protein 17	ZNF17
P17026	-0.170736	0.119398	0.137846	1.36282e-05	Zinc finger protein 22	ZNF22
P17050	0.00576838	0.962627	-0.085593	0.133383	Alpha-N-acetylgalactosaminidase	NAGA
P17096	0.00404576	0.966638	0.00805509	0.805202	High mobility group protein HMG-I/HMG-Y	HMGA1
P17152	-0.0247686	0.745362	0.021122	0.559573	Transmembrane protein 11, mitochondrial	TMEM11
P17174	-0.0352422	0.620771	0.0342811	0.185402	Aspartate aminotransferase, cytoplasmic	GOT1
P17252	-0.0862914	0.467002	-0.0365162	0.390298	Protein kinase C alpha type	PRKCA
P17275	NA	NA	NA	NA	Transcription factor JunB	JUNB
P17568	-0.0605598	0.671232	-0.0435256	0.460351	NADH dehydrogenase [ubiquinone] 1 beta subcomplex subunit 7	NDUFB7
P17612	0.0246868	0.595291	0.0559716	0.399507	cAMP-dependent protein kinase catalytic subunit alpha	PRKACA
P17655	0.04472	0.198037	-0.0186593	0.544469	Calpain-2 catalytic subunit	CAPN2
P17676	0.0980384	0.558019	0.364004	2.14798e-06	CCAAT/enhancer-binding protein beta	CEBPB
P17706	0.110307	0.0891898	-0.00708412	0.653768	Tyrosine-protein phosphatase non-receptor type 2	PTPN2
P17812	0.00337245	0.892881	0.0560701	0.000958344	CTP synthase 1	CTPS1
P17813	-0.0157476	0.936229	0.00144675	0.990059	Endoglin	ENG
P17858	0.0342904	0.340546	0.00737765	0.793442	ATP-dependent 6-phosphofructokinase, liver type	PFKL
P17900	-0.0403211	0.584742	-0.169777	0.0960088	Ganglioside GM2 activator	GM2A
P17931	0.104027	0.331136	-0.0288234	0.793158	Galectin-3	LGALS3
P17947	0.0830068	0.349458	0.109848	0.00220794	Transcription factor PU.1	SPI1
P17980	0.00041492	0.995786	-0.0173768	0.445609	26S proteasome regulatory subunit 6A	PSMC3
P17987	0.0217883	0.469647	0.0362201	0.0361108	T-complex protein 1 subunit alpha	TCP1
P18031	0.00311315	0.955677	0.197828	0.000318962	Tyrosine-protein phosphatase non-receptor type 1	PTPN1
P18077	0.0324882	0.589479	0.0169923	0.535753	60S ribosomal protein L35a	RPL35A
P18084	-0.0545437	0.473428	-0.134583	0.00112672	Integrin beta-5	ITGB5
P18085	0.0827938	0.275184	0.117642	0.287157	ADP-ribosylation factor 4	ARF4
P18124	-0.0151832	0.714572	0.0051798	0.857419	60S ribosomal protein L7	RPL7
P18206	0.0165559	0.469647	-0.181711	5.97229e-06	Vinculin	VCL
P18510	-0.0515173	0.744885	0.0543624	0.59226	Interleukin-1 receptor antagonist protein	IL1RN
P18583	-0.0297318	0.49295	-0.00277999	0.923724	Protein SON	SON
P18669	0.00358989	0.957071	0.0354125	0.343895	Phosphoglycerate mutase 1	PGAM1
P18754	0.0328556	0.443845	0.0325678	0.537335	Regulator of chromosome condensation	RCC1
P19256	NA	NA	NA	NA	Lymphocyte function-associated antigen 3	CD58
P19338	0.0285438	0.584713	0.0216014	0.390298	Nucleolin	NCL
P19367	-0.0101094	0.761777	0.0578542	0.00444803	Hexokinase-1	HK1
P19387	0.027712	0.728065	-0.0293982	0.392643	DNA-directed RNA polymerase II subunit RPB3	POLR2C
P19397	-0.0400818	0.882857	-0.0105289	0.879039	Leukocyte surface antigen CD53	CD53
P19447	-0.089694	0.526679	-0.0447555	0.385881	General transcription and DNA repair factor IIH helicase subunit XPB	ERCC3
P19474	-0.000113507	0.999834	0.0123562	0.789539	E3 ubiquitin-protein ligase TRIM21	TRIM21
P19532	0.0315226	0.497774	0.0565357	0.0854245	Transcription factor E3	TFE3
P19623	-0.0124114	0.855768	0.0364197	0.0123959	Spermidine synthase	SRM
P19634	0.056756	0.404283	0.0222957	0.373584	Sodium/hydrogen exchanger 1	SLC9A1
P19784	-0.0732677	0.308405	0.0114975	0.911795	Casein kinase II subunit alpha'	CSNK2A2
P19823	-0.0925058	0.479272	-0.00432652	0.935847	Inter-alpha-trypsin inhibitor heavy chain H2	ITIH2
P19838	0.0677135	0.219453	0.223845	0.000270888	Nuclear factor NF-kappa-B p105 subunit	NFKB1
P19878	-0.0200813	0.646436	-0.00249947	0.970699	Neutrophil cytosol factor 2	NCF2
P19971	-0.00673161	0.85391	0.180441	0.000134284	Thymidine phosphorylase	TYMP
P20020	-0.00150824	0.979772	0.0720808	0.0426599	Plasma membrane calcium-transporting ATPase 1	ATP2B1
P20042	-0.071965	0.356818	0.0813796	0.0637901	Eukaryotic translation initiation factor 2 subunit 2	EIF2S2
P20073	0.0180238	0.392289	0.0401986	0.0180924	Annexin A7	ANXA7
P20138	-0.058374	0.277612	0.00502393	0.940988	Myeloid cell surface antigen CD33	CD33
P20290	-0.0439325	0.449182	0.0672854	0.0841971	Transcription factor BTF3	BTF3
P20292	0.128391	0.295417	-0.0493175	0.397076	Arachidonate 5-lipoxygenase-activating protein	ALOX5AP
P20338	-0.166546	0.476328	0.115869	0.229933	Ras-related protein Rab-4A	RAB4A
P20339	0.0783185	0.323817	0.0969633	0.0313945	Ras-related protein Rab-5A	RAB5A
P20340	0.00128783	0.955677	0.0140478	0.71977	Ras-related protein Rab-6A	RAB6A
P20618	-0.0252821	0.659193	0.0355694	0.106955	Proteasome subunit beta type-1	PSMB1
P20645	-0.000288856	0.999834	0.0246831	0.240832	Cation-dependent mannose-6-phosphate receptor	M6PR
P20700	-0.00631165	0.916888	-0.0644723	0.198161	Lamin-B1	LMNB1
P20701	-0.130639	0.176331	-0.0272459	0.540774	Integrin alpha-L	ITGAL
P20702	-0.0197914	0.413942	-0.0657934	0.0315636	Integrin alpha-X	ITGAX
P20794	-0.0179521	0.657267	-0.00465703	0.862697	Serine/threonine-protein kinase MAK	MAK
P20839	-0.0387143	0.648559	0.0419808	0.429943	Inosine-5'-monophosphate dehydrogenase 1	IMPDH1
P20936	0.0142117	0.682628	-0.141941	0.000152824	Ras GTPase-activating protein 1	RASA1
P21127	-0.0193834	0.797261	-0.0262823	0.530885	Cyclin-dependent kinase 11B	CDK11B
P21266	0.105262	0.226785	0.0669557	0.0579914	Glutathione S-transferase Mu 3	GSTM3
P21281	-0.0393798	0.240441	-0.0165114	0.18453	V-type proton ATPase subunit B, brain isoform	ATP6V1B2
P21283	-0.0364819	0.643754	-0.0648726	3.699e-05	V-type proton ATPase subunit C 1	ATP6V1C1
P21291	0.00628746	0.955677	0.0154619	0.766798	Cysteine and glycine-rich protein 1	CSRP1
P21333	-0.00302747	0.937518	-0.0354616	0.0915559	Filamin-A	FLNA
P21359	0.019619	0.857212	0.149732	3.706e-05	Neurofibromin	NF1
P21399	0.00302279	0.947605	-0.0179309	0.349125	Cytoplasmic aconitate hydratase	ACO1
P21695	-0.107682	0.00117928	-0.306765	0.00512988	Glycerol-3-phosphate dehydrogenase [NAD(+)], cytoplasmic	GPD1
P21730	-0.016968	0.8915	0.111108	0.00765471	C5a anaphylatoxin chemotactic receptor 1	C5AR1
P21796	-0.0229206	0.613524	0.0574614	0.184164	Voltage-dependent anion-selective channel protein 1	VDAC1
P21912	0.0526742	0.389413	-0.0482536	0.114055	Succinate dehydrogenase [ubiquinone] iron-sulfur subunit, mitochondrial	SDHB
P21953	-0.000992427	0.991177	-0.0841514	0.00202352	2-oxoisovalerate dehydrogenase subunit beta, mitochondrial	BCKDHB
P21964	0.00631848	0.900277	-0.0164796	0.558207	Catechol O-methyltransferase	COMT
P21980	0.0123204	0.728762	0.114061	3.706e-05	Protein-glutamine gamma-glutamyltransferase 2	TGM2
P22033	0.0443119	0.537558	-0.0114803	0.90919	Methylmalonyl-CoA mutase, mitochondrial	MMUT
P22059	-0.00786905	0.859733	-0.0442776	0.106986	Oxysterol-binding protein 1	OSBP
P22061	0.0918755	0.163593	0.0281464	0.630369	Protein-L-isoaspartate(D-aspartate) O-methyltransferase	PCMT1
P22087	-0.0928204	0.0792798	-0.0348919	0.630218	rRNA 2'-O-methyltransferase fibrillarin	FBL
P22090	-0.022463	0.638253	0.0371862	0.0230959	40S ribosomal protein S4, Y isoform 1	RPS4Y1
P22102	0.00792958	0.759213	0.0935528	0.000977861	Trifunctional purine biosynthetic protein adenosine-3	GART
P22234	0.0690735	0.15301	0.0729361	0.0111853	Multifunctional protein ADE2	PAICS
P22307	0.00908444	0.860779	-0.0370729	0.392295	Sterol carrier protein 2	SCP2
P22314	-0.00388691	0.854426	0.00121216	0.958727	Ubiquitin-like modifier-activating enzyme 1	UBA1
P22626	-0.0106555	0.885423	-0.066329	0.179698	Heterogeneous nuclear ribonucleoproteins A2/B1	HNRNPA2B1
P22681	-0.00561574	0.921387	0.061851	0.119855	E3 ubiquitin-protein ligase CBL	CBL
P22695	0.0248181	0.556901	0.0448042	0.297486	Cytochrome b-c1 complex subunit 2, mitochondrial	UQCRC2
P22732	-0.0157132	0.745362	-0.126172	6.72983e-08	Solute carrier family 2, facilitated glucose transporter member 5	SLC2A5
P23141	0.0155392	0.571215	0.0191273	0.331246	Liver carboxylesterase 1	CES1
P23219	0.0180268	0.800842	-0.0277148	0.390298	Prostaglandin G/H synthase 1	PTGS1
P23246	0.0134259	0.664657	0.00813246	0.832256	Splicing factor, proline- and glutamine-rich	SFPQ
P23258	-0.0582687	0.290432	0.013534	0.796777	Tubulin gamma-1 chain	TUBG1
P23368	-0.0275758	0.549316	0.0133952	0.00251825	NAD-dependent malic enzyme, mitochondrial	ME2
P23381	0.0347368	0.292888	0.0765529	0.00904812	Tryptophan--tRNA ligase, cytoplasmic	WARS1
P23396	-0.0117976	0.564664	0.0241769	0.195083	40S ribosomal protein S3	RPS3
P23469	0.0417094	0.167784	0.0739248	0.0264411	Receptor-type tyrosine-protein phosphatase epsilon	PTPRE
P23497	0.0994152	0.565742	-0.0691639	0.566416	Nuclear autoantigen Sp-100	SP100
P23526	0.0329033	0.312217	0.019592	0.322962	Adenosylhomocysteinase	AHCY
P23610	-0.143595	0.533065	-0.107509	0.153339	40-kDa huntingtin-associated protein	F8A1
P23786	-0.0507921	0.0524997	-0.02745	0.132545	Carnitine O-palmitoyltransferase 2, mitochondrial	CPT2
P23919	0.0164909	0.705522	-0.00122564	0.951793	Thymidylate kinase	DTYMK
P23921	-0.0557621	0.0431902	-0.0290263	0.578888	Ribonucleoside-diphosphate reductase large subunit	RRM1
P24311	-0.0277031	0.333299	-0.036021	0.313079	Cytochrome c oxidase subunit 7B, mitochondrial	COX7B
P24390	0.0590924	0.727461	-0.0377717	0.188841	ER lumen protein-retaining receptor 1	KDELR1
P24534	-0.0811507	0.771613	0.199792	0.0988485	Elongation factor 1-beta	EEF1B2
P24539	0.0184677	0.817647	-0.00931581	0.828708	ATP synthase F(0) complex subunit B1, mitochondrial	ATP5PB
P24666	0.0440131	0.0906965	0.0190385	0.640832	Low molecular weight phosphotyrosine protein phosphatase	ACP1
P24844	NA	NA	NA	NA	Myosin regulatory light polypeptide 9	MYL9
P24928	-0.00530558	0.951068	0.0281134	0.650064	DNA-directed RNA polymerase II subunit RPB1	POLR2A
P25098	-0.00734707	0.920843	0.0443966	0.380194	Beta-adrenergic receptor kinase 1	GRK2
P25205	-0.0235103	0.44975	0.0927466	0.0712125	DNA replication licensing factor MCM3	MCM3
P25325	0.0414051	0.405035	-0.0923583	0.00320799	3-mercaptopyruvate sulfurtransferase	MPST
P25398	0.102403	0.359187	0.0615979	0.113876	40S ribosomal protein S12	RPS12
P25490	0.0260474	0.762879	-0.0337187	0.54754	Transcriptional repressor protein YY1	YY1
P25685	0.0706613	0.226785	0.0110069	0.550159	DnaJ homolog subfamily B member 1	DNAJB1
P25705	0.000224547	0.998263	-0.0365169	0.0302843	ATP synthase subunit alpha, mitochondrial	ATP5F1A
P25774	-0.00838349	0.868535	-0.129782	0.036695	Cathepsin S	CTSS
P25786	-0.00471536	0.87146	-0.0120617	0.563781	Proteasome subunit alpha type-1	PSMA1
P25787	0.0154997	0.671803	0.000560488	0.982228	Proteasome subunit alpha type-2	PSMA2
P25788	0.0369862	0.375188	0.0014469	0.948844	Proteasome subunit alpha type-3	PSMA3
P25789	-0.00163372	0.973664	-0.0142955	0.755816	Proteasome subunit alpha type-4	PSMA4
P25942	0.152173	0.413942	0.624577	0.000593319	Tumor necrosis factor receptor superfamily member 5	CD40
P26006	-0.00275227	0.983413	-0.218813	0.0039851	Integrin alpha-3	ITGA3
P26010	-0.068985	0.0877024	-0.370141	4.82593e-08	Integrin beta-7	ITGB7
P26038	0.0414723	0.274577	0.0177255	0.271642	Moesin	MSN
P26196	-0.0201636	0.748247	0.035554	0.149487	Probable ATP-dependent RNA helicase DDX6	DDX6
P26358	-0.0574456	0.339981	0.0253951	0.628492	DNA (cytosine-5)-methyltransferase 1	DNMT1
P26368	0.0356721	0.147542	0.0368513	0.103983	Splicing factor U2AF 65 kDa subunit	U2AF2
P26373	0.0362494	0.640502	0.0220249	0.296086	60S ribosomal protein L13	RPL13
P26447	0.0916325	0.290432	-0.137833	0.0478592	Protein S100-A4	S100A4
P26572	0.00938118	0.923271	-0.172034	0.000539863	Alpha-1,3-mannosyl-glycoprotein 2-beta-N-acetylglucosaminyltransferase	MGAT1
P26583	-0.0634022	0.434305	-0.00431507	0.940988	High mobility group protein B2	HMGB2
P26599	0.0351507	0.471078	-0.026242	0.540938	Polypyrimidine tract-binding protein 1	PTBP1
P26639	0.0203619	0.475306	0.0409932	0.0727611	Threonine--tRNA ligase 1, cytoplasmic	TARS1
P26640	0.0148695	0.3445	0.00830705	0.631494	Valine--tRNA ligase	VARS1
P26641	0.0784741	0.225671	0.0511266	0.0788561	Elongation factor 1-gamma	EEF1G
P26885	-0.0817424	0.440431	-0.0328048	0.541767	Peptidyl-prolyl cis-trans isomerase FKBP2	FKBP2
P27105	-0.0529113	0.360381	0.0211555	0.542324	Stomatin	STOM
P27144	0.0666293	0.105284	0.179426	0.00384815	Adenylate kinase 4, mitochondrial	AK4
P27348	0.0259693	0.557819	-0.00509527	0.907024	14-3-3 protein theta	YWHAQ
P27449	-0.00347525	0.955677	-0.0518914	0.233761	V-type proton ATPase 16 kDa proteolipid subunit c	ATP6V0C
P27635	0.0780157	0.332536	0.0653304	0.00265389	60S ribosomal protein L10	RPL10
P27694	0.0260176	0.720201	-0.0481871	0.0269957	Replication protein A 70 kDa DNA-binding subunit	RPA1
P27695	0.0181488	0.707496	0.000512648	0.983204	DNA-(apurinic or apyrimidinic site) endonuclease	APEX1
P27707	0.00803656	0.956206	-0.0197677	0.774093	Deoxycytidine kinase	DCK
P27708	0.0315348	0.478139	0.0114524	0.699733	CAD protein	CAD
P27797	-0.0240359	0.528311	-0.0928931	0.0670912	Calreticulin	CALR
P27816	0.145613	0.199192	0.129439	0.099414	Microtubule-associated protein 4	MAP4
P27824	-0.0655236	0.36411	0.00730137	0.907033	Calnexin	CANX
P27986	-0.031047	0.525967	0.0404725	0.0412172	Phosphatidylinositol 3-kinase regulatory subunit alpha	PIK3R1
P28062	0.0402686	0.178172	0.0205363	0.267793	Proteasome subunit beta type-8	PSMB8
P28066	-0.00900028	0.93136	0.0775909	0.00956207	Proteasome subunit alpha type-5	PSMA5
P28070	0.00633706	0.843017	-0.0107271	0.612467	Proteasome subunit beta type-4	PSMB4
P28072	0.0167952	0.847269	0.0308163	0.324036	Proteasome subunit beta type-6	PSMB6
P28074	0.00884603	0.890302	0.0238268	0.517163	Proteasome subunit beta type-5	PSMB5
P28290	-0.102886	0.243742	-0.240495	0.0709259	Protein ITPRID2	ITPRID2
P28331	0.00152133	0.960164	-0.032219	0.046013	NADH-ubiquinone oxidoreductase 75 kDa subunit, mitochondrial	NDUFS1
P28482	-0.0187632	0.600583	-0.0116472	0.609521	Mitogen-activated protein kinase 1	MAPK1
P28676	0.103501	0.240713	-0.00115199	0.978975	Grancalcin	GCA
P28702	-0.004703	0.97672	-0.111291	0.0496723	Retinoic acid receptor RXR-beta	RXRB
P28799	0.0581763	0.348921	-0.162639	0.000616196	Progranulin	GRN
P28838	0.023654	0.515856	0.0917011	0.00802281	Cytosol aminopeptidase	LAP3
P29083	0.119167	0.0280684	-0.0769951	0.560871	General transcription factor IIE subunit 1	GTF2E1
P29218	-0.0319532	0.329132	-0.021963	0.285704	Inositol monophosphatase 1	IMPA1
P29350	0.0113693	0.549316	0.0663966	6.01587e-05	Tyrosine-protein phosphatase non-receptor type 6	PTPN6
P29353	0.071806	0.434957	0.0441208	0.188841	SHC-transforming protein 1	SHC1
P29372	-0.0168713	0.793141	-0.0766009	0.0631659	DNA-3-methyladenine glycosylase	MPG
P29373	-0.0241918	0.515118	-0.0593466	0.240415	Cellular retinoic acid-binding protein 2	CRABP2
P29401	0.0652193	0.182917	0.00989523	0.757124	Transketolase	TKT
P29466	-0.0546835	0.218391	0.116583	0.00112563	Caspase-1	CASP1
P29590	-0.0220054	0.794701	0.0113317	0.798222	Protein PML	PML
P29692	-0.0121646	0.708439	0.0189402	0.58126	Elongation factor 1-delta	EEF1D
P29762	-0.00792734	0.904006	0.0706045	0.0151063	Cellular retinoic acid-binding protein 1	CRABP1
P29966	0.251425	0.0848607	1.1054	3.45986e-12	Myristoylated alanine-rich C-kinase substrate	MARCKS
P30040	0.0583195	0.0151141	-0.0440398	0.202997	Endoplasmic reticulum resident protein 29	ERP29
P30041	0.0285945	0.389413	0.0363532	0.0544925	Peroxiredoxin-6	PRDX6
P30043	-0.0376159	0.590485	-0.125888	0.0555656	Flavin reductase (NADPH)	BLVRB
P30044	0.0516184	0.532044	0.0189827	0.672727	Peroxiredoxin-5, mitochondrial	PRDX5
P30048	0.0254924	0.629044	0.0469781	0.464884	Thioredoxin-dependent peroxide reductase, mitochondrial	PRDX3
P30049	-0.113965	0.393587	0.0869241	0.590196	ATP synthase subunit delta, mitochondrial	ATP5F1D
P30050	0.0273138	0.487141	-0.0103893	0.784042	60S ribosomal protein L12	RPL12
P30084	0.012061	0.793006	-0.0147313	0.560871	Enoyl-CoA hydratase, mitochondrial	ECHS1
P30085	-0.0327543	0.694526	0.0425434	0.10107	UMP-CMP kinase	CMPK1
P30086	0.0451131	0.430834	-0.0289013	0.550893	Phosphatidylethanolamine-binding protein 1	PEBP1
P30101	0.0333192	0.360381	-0.0533949	0.300573	Protein disulfide-isomerase A3	PDIA3
P30153	0.00115503	0.970051	0.00593171	0.573913	Serine/threonine-protein phosphatase 2A 65 kDa regulatory subunit A alpha isoform	PPP2R1A
P30154	0.0675863	0.467861	0.0768164	0.265751	Serine/threonine-protein phosphatase 2A 65 kDa regulatory subunit A beta isoform	PPP2R1B
P30273	0.0150908	0.898949	0.213209	0.00194087	High affinity immunoglobulin epsilon receptor subunit gamma	FCER1G
P30405	0.00811295	0.866271	0.0825812	0.000576423	Peptidyl-prolyl cis-trans isomerase F, mitochondrial	PPIF
P30520	-0.0230428	0.295022	0.0400513	0.0676165	Adenylosuccinate synthetase isozyme 2	ADSS2
P30533	-0.0817662	0.391687	-0.271853	0.000158832	Alpha-2-macroglobulin receptor-associated protein	LRPAP1
P30536	0.0737462	0.367314	0.0108554	0.75077	Translocator protein	TSPO
P30622	-0.0389449	0.599594	-0.0252695	0.832162	CAP-Gly domain-containing linker protein 1	CLIP1
P30740	0.0248151	0.575716	0.0362755	0.219001	Leukocyte elastase inhibitor	SERPINB1
P30825	0.0698553	0.367314	0.129317	0.0118882	High affinity cationic amino acid transporter 1	SLC7A1
P30837	0.154533	2.67432e-05	0.129822	0.00575419	Aldehyde dehydrogenase X, mitochondrial	ALDH1B1
P31040	0.017822	0.72114	-0.0500873	0.00971651	Succinate dehydrogenase [ubiquinone] flavoprotein subunit, mitochondrial	SDHA
P31146	0.0935416	0.263842	-0.0969661	0.00953231	Coronin-1A	CORO1A
P31150	0.0376952	0.280349	0.0447241	0.0361893	Rab GDP dissociation inhibitor alpha	GDI1
P31153	0.0528761	0.0393812	0.00202812	0.952359	S-adenosylmethionine synthase isoform type-2	MAT2A
P31641	NA	NA	NA	NA	Sodium- and chloride-dependent taurine transporter	SLC6A6
P31689	0.0702622	0.175521	0.0505667	0.0243303	DnaJ homolog subfamily A member 1	DNAJA1
P31749	0.0968723	0.221346	-0.0731162	0.51744	RAC-alpha serine/threonine-protein kinase	AKT1
P31930	0.00967694	0.794679	0.00499932	0.879352	Cytochrome b-c1 complex subunit 1, mitochondrial	UQCRC1
P31937	0.0693357	2.56953e-05	0.0527222	0.122762	3-hydroxyisobutyrate dehydrogenase, mitochondrial	HIBADH
P31939	0.00180548	0.976291	0.0301891	0.0361776	Bifunctional purine biosynthesis protein ATIC	ATIC
P31942	0.0666428	0.542512	-0.0415737	0.292432	Heterogeneous nuclear ribonucleoprotein H3	HNRNPH3
P31943	0.0206132	0.652783	-0.0106063	0.694606	Heterogeneous nuclear ribonucleoprotein H	HNRNPH1
P31946	0.010529	0.759767	-0.0431487	0.257458	14-3-3 protein beta/alpha	YWHAB
P31948	0.0173295	0.805188	-0.0138018	0.651888	Stress-induced-phosphoprotein 1	STIP1
P31949	0.0947752	0.631301	0.137758	0.215703	Protein S100-A11	S100A11
P32119	-0.00855863	0.807605	-0.106834	0.000348074	Peroxiredoxin-2	PRDX2
P32121	-0.0603747	0.590799	-0.0175948	0.517039	Beta-arrestin-2	ARRB2
P32189	0.0810696	0.25956	0.220561	0.00196045	Glycerol kinase	GK
P32321	0.103527	0.0712599	0.0652998	0.000156738	Deoxycytidylate deaminase	DCTD
P32455	NA	NA	NA	NA	Guanylate-binding protein 1	GBP1
P32456	0.0320938	0.744423	0.213358	0.000774956	Guanylate-binding protein 2	GBP2
P32929	0.100795	0.372387	0.105875	0.318012	Cystathionine gamma-lyase	CTH
P32969	0.0112169	0.703238	0.0411546	0.0604393	60S ribosomal protein L9	RPL9
P33121	0.127003	0.0280684	0.359665	1.64831e-05	Long-chain-fatty-acid--CoA ligase 1	ACSL1
P33176	0.00814889	0.801771	-0.00403548	0.83225	Kinesin-1 heavy chain	KIF5B
P33240	-0.160207	0.210816	-0.045894	0.367723	Cleavage stimulation factor subunit 2	CSTF2
P33241	-0.170838	0.247454	-0.122697	0.205174	Lymphocyte-specific protein 1	LSP1
P33316	0.0761181	0.443152	-0.0265516	0.648144	Deoxyuridine 5'-triphosphate nucleotidohydrolase, mitochondrial	DUT
P33897	0.029006	0.80473	-0.0868561	0.0325789	ATP-binding cassette sub-family D member 1	ABCD1
P33908	-0.0223951	0.6443	-0.0285102	0.515654	Mannosyl-oligosaccharide 1,2-alpha-mannosidase IA	MAN1A1
P33947	-0.00139853	0.992968	0.0671783	0.389135	ER lumen protein-retaining receptor 2	KDELR2
P33991	0.00378799	0.929569	0.00949386	0.834168	DNA replication licensing factor MCM4	MCM4
P33992	-0.0190446	0.750126	0.0548198	0.134291	DNA replication licensing factor MCM5	MCM5
P33993	-0.00908679	0.796674	0.0390384	0.0765116	DNA replication licensing factor MCM7	MCM7
P34059	-0.0212608	0.819954	-0.0445918	0.665354	N-acetylgalactosamine-6-sulfatase	GALNS
P34896	-0.0652149	0.586329	-0.285469	2.8912e-05	Serine hydroxymethyltransferase, cytosolic	SHMT1
P34897	0.0495233	0.243742	0.0310035	0.000521974	Serine hydroxymethyltransferase, mitochondrial	SHMT2
P34910	-0.0798906	0.494295	-0.0524977	0.534835	Protein EVI2B	EVI2B
P34932	0.00972105	0.808291	0.0182117	0.217878	Heat shock 70 kDa protein 4	HSPA4
P34949	-0.0195926	0.704831	-0.0221971	0.776754	Mannose-6-phosphate isomerase	MPI
P35221	-0.0122114	0.951068	0.0396281	0.479695	Catenin alpha-1	CTNNA1
P35232	0.00889701	0.717672	0.0303134	0.0320745	Prohibitin 1	PHB1
P35237	0.0156853	0.836558	0.0654872	0.0671608	Serpin B6	SERPINB6
P35244	0.118884	0.25367	0.0424642	0.087105	Replication protein A 14 kDa subunit	RPA3
P35249	-0.0304394	0.683875	-0.057359	0.534737	Replication factor C subunit 4	RFC4
P35250	0.0228973	0.791382	0.028929	0.513978	Replication factor C subunit 2	RFC2
P35268	0.0152195	0.659193	0.00256983	0.948216	60S ribosomal protein L22	RPL22
P35269	-0.0233266	0.878378	-0.0138009	0.857983	General transcription factor IIF subunit 1	GTF2F1
P35270	0.0507021	0.659193	0.00848345	0.909174	Sepiapterin reductase	SPR
P35520	-0.0236044	0.474093	-0.0418556	0.0877769	Cystathionine beta-synthase	CBS
P35527	0.601083	0.457923	-0.144871	0.739735	Keratin, type I cytoskeletal 9	KRT9
P35556	-0.121692	0.467637	-0.0924731	0.0124514	Fibrillin-2	FBN2
P35573	0.0386336	0.680988	-0.0454117	0.598654	Glycogen debranching enzyme	AGL
P35579	0.014718	0.757552	-0.0663728	0.00274759	Myosin-9	MYH9
P35580	-0.22636	0.00113561	0.10742	0.0739489	Myosin-10	MYH10
P35637	-0.0439727	0.695779	-0.0405634	0.376145	RNA-binding protein FUS	FUS
P35658	-0.0189896	0.874807	0.0306036	0.364331	Nuclear pore complex protein Nup214	NUP214
P35754	0.29541	0.0592491	0.0933758	0.144538	Glutaredoxin-1	GLRX
P35813	-0.0616309	0.0891898	-0.000791018	0.986045	Protein phosphatase 1A	PPM1A
P35908	-0.492335	0.0577035	-0.408667	0.349938	Keratin, type II cytoskeletal 2 epidermal	KRT2
P35914	0.068729	0.345883	0.0286502	0.451287	Hydroxymethylglutaryl-CoA lyase, mitochondrial	HMGCL
P35998	0.0429334	0.457703	-0.00643761	0.80361	26S proteasome regulatory subunit 7	PSMC2
P36222	-0.0705359	0.018809	-0.202084	3.44762e-05	Chitinase-3-like protein 1	CHI3L1
P36404	-0.00101248	0.995786	-0.0422689	0.540563	ADP-ribosylation factor-like protein 2	ARL2
P36405	-0.0149483	0.584093	-0.0149694	0.708329	ADP-ribosylation factor-like protein 3	ARL3
P36507	0.00764483	0.847736	0.0180843	0.526835	Dual specificity mitogen-activated protein kinase kinase 2	MAP2K2
P36542	0.0456989	0.341352	0.0211789	0.708931	ATP synthase subunit gamma, mitochondrial	ATP5F1C
P36543	-0.00804474	0.871227	-0.0102079	0.763198	V-type proton ATPase subunit E 1	ATP6V1E1
P36551	0.00150278	0.970887	-0.0433438	0.0224307	Oxygen-dependent coproporphyrinogen-III oxidase, mitochondrial	CPOX
P36578	0.0238595	0.483016	-0.0109181	0.766798	60S ribosomal protein L4	RPL4
P36639	-0.00387052	0.964793	6.90242e-05	0.997951	Oxidized purine nucleoside triphosphate hydrolase	NUDT1
P36871	0.0679122	0.345883	0.0511635	0.196646	Phosphoglucomutase-1	PGM1
P36873	-0.0785702	0.589479	0.124432	0.013146	Serine/threonine-protein phosphatase PP1-gamma catalytic subunit	PPP1CC
P36915	0.00275055	0.984047	0.0690316	0.373541	Guanine nucleotide-binding protein-like 1	GNL1
P36957	-0.0327959	0.605776	-0.0251878	0.428854	Dihydrolipoyllysine-residue succinyltransferase component of 2-oxoglutarate dehydrogenase complex, mitochondrial	DLST
P37108	0.0102991	0.841725	-0.0768813	0.000219376	Signal recognition particle 14 kDa protein	SRP14
P37198	-0.11854	0.443845	0.179106	0.0141373	Nuclear pore glycoprotein p62	NUP62
P37235	0.10887	0.573342	-0.00604498	0.9529	Hippocalcin-like protein 1	HPCAL1
P37268	-0.0278281	0.688413	-0.117629	0.111349	Squalene synthase	FDFT1
P37802	0.0651588	0.232763	0.058355	0.31604	Transgelin-2	TAGLN2
P37837	0.0222363	0.434305	0.077926	0.000129145	Transaldolase	TALDO1
P38117	-0.0434343	0.526679	-0.0142587	0.670266	Electron transfer flavoprotein subunit beta	ETFB
P38159	0.0250837	0.655186	-0.108685	0.00639786	RNA-binding motif protein, X chromosome	RBMX
P38432	-0.0784211	0.30208	-0.0848177	0.133275	Coilin	COIL
P38606	0.00469218	0.823971	-0.0487999	0.0294389	V-type proton ATPase catalytic subunit A	ATP6V1A
P38646	0.032607	0.332536	0.0074507	0.739735	Stress-70 protein, mitochondrial	HSPA9
P38919	0.0180152	0.67022	0.0359739	0.144483	Eukaryotic initiation factor 4A-III	EIF4A3
P39019	0.0968579	0.249232	0.0102679	0.619746	40S ribosomal protein S19	RPS19
P39023	0.0244529	0.588555	0.0179978	0.628928	60S ribosomal protein L3	RPL3
P39656	0.0376659	0.503167	-0.0469291	0.0993143	Dolichyl-diphosphooligosaccharide--protein glycosyltransferase 48 kDa subunit	DDOST
P39687	-0.0599906	0.2562	0.0449062	0.484048	Acidic leucine-rich nuclear phosphoprotein 32 family member A	ANP32A
P39748	0.0271963	0.430044	0.0322376	0.343321	Flap endonuclease 1	FEN1
P40121	0.00735538	0.664481	-0.0654906	0.150015	Macrophage-capping protein	CAPG
P40123	-0.0311192	0.637973	-0.0804371	0.0746189	Adenylyl cyclase-associated protein 2	CAP2
P40222	0.00118124	0.970479	0.0150247	0.723707	Alpha-taxilin	TXLNA
P40227	-0.00577692	0.877727	0.0405055	0.035888	T-complex protein 1 subunit zeta	CCT6A
P40306	0.103836	0.263842	-0.0275674	0.630369	Proteasome subunit beta type-10	PSMB10
P40337	NA	NA	NA	NA	von Hippel-Lindau disease tumor suppressor	VHL
P40429	-0.00647581	0.908963	0.00729911	0.824613	60S ribosomal protein L13a	RPL13A
P40616	-0.0216362	0.885884	-0.00398519	0.949931	ADP-ribosylation factor-like protein 1	ARL1
P40763	0.00960397	0.768213	0.0421011	0.304808	Signal transducer and activator of transcription 3	STAT3
P40818	-0.000194165	0.999834	-0.0236524	0.716376	Ubiquitin carboxyl-terminal hydrolase 8	USP8
P40925	-0.0140022	0.762465	-0.141193	0.00220343	Malate dehydrogenase, cytoplasmic	MDH1
P40926	-0.00558614	0.899437	-0.00299352	0.915945	Malate dehydrogenase, mitochondrial	MDH2
P40937	-0.0921396	0.00306374	-0.0233165	0.702851	Replication factor C subunit 5	RFC5
P40938	-0.0760858	0.0401604	0.0897355	0.055029	Replication factor C subunit 3	RFC3
P41091	-0.0230968	0.467637	0.0431577	0.0562021	Eukaryotic translation initiation factor 2 subunit 3	EIF2S3
P41208	NA	NA	NA	NA	Centrin-2	CETN2
P41212	0.114503	0.0510909	0.0219379	0.658702	Transcription factor ETV6	ETV6
P41214	-0.0852145	0.523287	-0.176444	0.0614365	Eukaryotic translation initiation factor 2D	EIF2D
P41218	0.000338894	0.999834	-0.195963	1.49864e-05	Myeloid cell nuclear differentiation antigen	MNDA
P41223	0.0349683	0.800842	0.110025	0.00690901	Protein BUD31 homolog	BUD31
P41226	0.0188312	0.837503	-0.0657315	0.00723785	Ubiquitin-like modifier-activating enzyme 7	UBA7
P41227	-0.0292423	0.44975	0.0458446	0.0317276	N-alpha-acetyltransferase 10	NAA10
P41240	-0.0448029	0.549316	0.118469	0.00229018	Tyrosine-protein kinase CSK	CSK
P41250	0.0230206	0.474093	0.0548627	0.0745394	Glycine--tRNA ligase	GARS1
P41252	0.058085	0.414974	0.0196173	0.58031	Isoleucine--tRNA ligase, cytoplasmic	IARS1
P41567	0.01693	0.840765	0.0633625	0.0391161	Eukaryotic translation initiation factor 1	EIF1
P42025	0.0604049	0.650137	-0.0808895	0.0002079	Beta-centractin	ACTR1B
P42081	-0.0113322	0.951068	-0.20197	0.00563765	T-lymphocyte activation antigen CD86	CD86
P42126	0.0388996	0.520328	0.0268054	0.555604	Enoyl-CoA delta isomerase 1, mitochondrial	ECI1
P42166	-0.0375638	0.549316	0.0587242	0.0390847	Lamina-associated polypeptide 2, isoform alpha	TMPO
P42167	-0.00703246	0.939252	0.0508137	0.234215	Lamina-associated polypeptide 2, isoforms beta/gamma	TMPO
P42224	-0.0292018	0.359197	-0.0525265	0.0703482	Signal transducer and activator of transcription 1-alpha/beta	STAT1
P42285	-0.0408992	0.475306	0.0119326	0.861695	Exosome RNA helicase MTR4	MTREX
P42345	-0.0235199	0.851042	0.0478535	0.43784	Serine/threonine-protein kinase mTOR	MTOR
P42356	0.0335574	0.759735	-0.0430157	0.520239	Phosphatidylinositol 4-kinase alpha	PI4KA
P42566	-0.121177	0.179531	-0.0265199	0.461963	Epidermal growth factor receptor substrate 15	EPS15
P42574	-0.0556218	0.500609	-0.022043	0.373541	Caspase-3	CASP3
P42677	0.0519567	0.276698	0.0703065	0.0236973	40S ribosomal protein S27	RPS27
P42696	-0.172369	0.0553609	-0.108017	0.0765116	RNA-binding protein 34	RBM34
P42704	0.0165521	0.329132	0.0796099	0.0263295	Leucine-rich PPR motif-containing protein, mitochondrial	LRPPRC
P42765	-0.00777887	0.919102	-0.0795382	0.0017535	3-ketoacyl-CoA thiolase, mitochondrial	ACAA2
P42766	0.0373029	0.357145	0.0250477	0.508531	60S ribosomal protein L35	RPL35
P42768	-0.0451131	0.580122	0.0291509	0.461963	Wiskott-Aldrich syndrome protein	WAS
P42898	0.0707651	0.625301	-0.00439133	0.963071	Methylenetetrahydrofolate reductase	MTHFR
P43007	0.210307	0.300027	-0.00809743	0.902815	Neutral amino acid transporter A	SLC1A4
P43034	0.0705019	0.250678	0.0383759	0.154665	Platelet-activating factor acetylhydrolase IB subunit beta	PAFAH1B1
P43246	0.0434543	0.747216	0.0128266	0.86664	DNA mismatch repair protein Msh2	MSH2
P43250	0.0116544	0.911339	0.0625225	0.386286	G protein-coupled receptor kinase 6	GRK6
P43304	-0.0109037	0.614124	0.0152267	0.0372605	Glycerol-3-phosphate dehydrogenase, mitochondrial	GPD2
P43353	-0.0960775	0.468922	-0.145802	0.0260567	Aldehyde dehydrogenase family 3 member B1	ALDH3B1
P43405	-0.0274229	0.708439	0.00127927	0.983833	Tyrosine-protein kinase SYK	SYK
P43487	-0.00539064	0.964581	0.0579263	0.576877	Ran-specific GTPase-activating protein	RANBP1
P43686	0.00319487	0.943786	0.0150036	0.712815	26S proteasome regulatory subunit 6B	PSMC4
P43897	-0.00467864	0.950127	-0.00484474	0.91341	Elongation factor Ts, mitochondrial	TSFM
P45880	-0.00668445	0.918893	0.0192968	0.661846	Voltage-dependent anion-selective channel protein 2	VDAC2
P45954	-0.0107407	0.89363	-0.0127006	0.911509	Short/branched chain specific acyl-CoA dehydrogenase, mitochondrial	ACADSB
P45973	-0.0554757	0.553851	0.0196148	0.785519	Chromobox protein homolog 5	CBX5
P45974	0.0205081	0.44975	-0.00869315	0.58031	Ubiquitin carboxyl-terminal hydrolase 5	USP5
P45985	0.0413411	0.84195	0.0121779	0.889166	Dual specificity mitogen-activated protein kinase kinase 4	MAP2K4
P46060	-0.013655	0.823629	0.0914955	0.0105587	Ran GTPase-activating protein 1	RANGAP1
P46063	0.0679382	0.240713	0.0436597	0.259091	ATP-dependent DNA helicase Q1	RECQL
P46087	0.0811014	0.568069	-0.0201218	0.83171	Probable 28S rRNA (cytosine(4447)-C(5))-methyltransferase	NOP2
P46108	-0.0533096	0.623919	0.139321	0.212851	Adapter molecule crk	CRK
P46109	-0.032718	0.440728	0.105206	0.001938	Crk-like protein	CRKL
P46199	NA	NA	NA	NA	Translation initiation factor IF-2, mitochondrial	MTIF2
P46459	-0.0080323	0.656772	-0.00752023	0.733892	Vesicle-fusing ATPase	NSF
P46734	-0.00627713	0.841244	0.0680126	0.0478592	Dual specificity mitogen-activated protein kinase kinase 3	MAP2K3
P46736	-0.0340707	0.720201	-0.0246668	0.548494	Lys-63-specific deubiquitinase BRCC36	BRCC3
P46776	-0.0223649	0.824669	0.0416345	0.400707	60S ribosomal protein L27a	RPL27A
P46777	0.0851296	0.218391	-0.016187	0.722091	60S ribosomal protein L5	RPL5
P46778	0.076226	0.227262	-0.0023796	0.962118	60S ribosomal protein L21	RPL21
P46779	-0.0526904	0.367331	-0.00693135	0.856563	60S ribosomal protein L28	RPL28
P46781	0.0424673	0.605094	0.0219744	0.432166	40S ribosomal protein S9	RPS9
P46783	0.115271	0.148743	0.0249028	0.192481	40S ribosomal protein S10	RPS10
P46821	-0.0513282	0.50545	0.0490726	0.0728942	Microtubule-associated protein 1B	MAP1B
P46926	0.00399007	0.951157	-0.0613289	3.22505e-06	Glucosamine-6-phosphate isomerase 1	GNPDA1
P46939	0.0390776	0.538352	0.0105013	0.85207	Utrophin	UTRN
P46940	-0.0105069	0.532044	-0.0332574	0.162457	Ras GTPase-activating-like protein IQGAP1	IQGAP1
P46976	0.154177	0.331136	0.0964095	0.174426	Glycogenin-1	GYG1
P46977	0.0374913	0.290432	-0.0144626	0.636656	Dolichyl-diphosphooligosaccharide--protein glycosyltransferase subunit STT3A	STT3A
P47755	-0.0271068	0.373906	-0.0308705	0.200876	F-actin-capping protein subunit alpha-2	CAPZA2
P47813	0.0154973	0.800842	0.100757	0.00672007	Eukaryotic translation initiation factor 1A, X-chromosomal	EIF1AX
P47897	0.0305158	0.486808	-0.0181135	0.18979	Glutamine--tRNA ligase	QARS1
P47985	-0.00817854	0.799248	-0.0311312	0.177238	Cytochrome b-c1 complex subunit Rieske, mitochondrial	UQCRFS1
P48047	0.00442041	0.860779	0.00117312	0.967156	ATP synthase subunit O, mitochondrial	ATP5PO
P48059	-0.0368299	0.36096	-0.0852428	0.00169271	LIM and senescent cell antigen-like-containing domain protein 1	LIMS1
P48060	-0.147778	0.218391	-0.392148	0.030288	Glioma pathogenesis-related protein 1	GLIPR1
P48147	0.0601996	0.26027	0.0568773	0.0615826	Prolyl endopeptidase	PREP
P48163	0.00797071	0.888203	0.115035	0.121087	NADP-dependent malic enzyme	ME1
P48200	-0.0317849	0.639191	0.078084	0.0134625	Iron-responsive element-binding protein 2	IREB2
P48426	-0.025783	0.44975	-0.0453845	0.0808365	Phosphatidylinositol 5-phosphate 4-kinase type-2 alpha	PIP4K2A
P48444	0.0831454	0.146808	-0.00480448	0.762793	Coatomer subunit delta	ARCN1
P48449	0.00305135	0.885314	0.131311	0.0141472	Lanosterol synthase	LSS
P48506	-0.00463978	0.944366	-0.0800445	0.0526812	Glutamate--cysteine ligase catalytic subunit	GCLC
P48507	0.0201232	0.725353	0.0715409	0.000235083	Glutamate--cysteine ligase regulatory subunit	GCLM
P48556	0.012193	0.797608	0.0167508	0.289117	26S proteasome non-ATPase regulatory subunit 8	PSMD8
P48595	-0.066804	0.408713	-0.0591075	0.323357	Serpin B10	SERPINB10
P48634	-0.00055527	0.999834	-0.0165415	0.759615	Protein PRRC2A	PRRC2A
P48637	0.00235376	0.953127	-0.0106067	0.728383	Glutathione synthetase	GSS
P48643	0.0488214	0.386788	0.0395186	0.0440162	T-complex protein 1 subunit epsilon	CCT5
P48651	0.201384	0.227262	0.0349015	0.630369	Phosphatidylserine synthase 1	PTDSS1
P48681	-0.105089	0.203069	0.00261768	0.985442	Nestin	NES
P48723	0.100984	0.372332	0.203711	0.000199272	Heat shock 70 kDa protein 13	HSPA13
P48735	0.0134464	0.787175	-0.0598038	0.0243303	Isocitrate dehydrogenase [NADP], mitochondrial	IDH2
P48736	0.000553456	0.999834	0.0654451	0.0224307	Phosphatidylinositol 4,5-bisphosphate 3-kinase catalytic subunit gamma isoform	PIK3CG
P48739	0.00563614	0.937491	0.0375837	0.0662399	Phosphatidylinositol transfer protein beta isoform	PITPNB
P48775	0.0828079	0.293883	0.214846	8.67544e-08	Tryptophan 2,3-dioxygenase	TDO2
P48960	-0.0328394	0.563058	-0.0328306	0.300331	Adhesion G protein-coupled receptor E5	ADGRE5
P49006	0.0400205	0.823629	0.449587	1.85983e-05	MARCKS-related protein	MARCKSL1
P49023	0.0321416	0.635911	-0.0427274	0.522199	Paxillin	PXN
P49137	NA	NA	NA	NA	MAP kinase-activated protein kinase 2	MAPKAPK2
P49189	0.00841608	0.762559	-0.000672216	0.973775	4-trimethylaminobutyraldehyde dehydrogenase	ALDH9A1
P49207	0.000201831	0.999834	0.00848627	0.852473	60S ribosomal protein L34	RPL34
P49247	0.117807	0.386788	-0.04767	0.345568	Ribose-5-phosphate isomerase	RPIA
P49257	-0.0128079	0.793151	0.00319401	0.851189	Protein ERGIC-53	LMAN1
P49321	-0.00615376	0.958873	0.0653423	0.35224	Nuclear autoantigenic sperm protein	NASP
P49327	0.026453	0.218391	0.0389867	0.00365817	Fatty acid synthase	FASN
P49354	0.0433398	0.670274	0.00981617	0.818064	Protein farnesyltransferase/geranylgeranyltransferase type-1 subunit alpha	FNTA
P49368	0.0224161	0.498246	0.0339786	0.00969314	T-complex protein 1 subunit gamma	CCT3
P49406	-0.0487538	0.648559	0.0178733	0.805202	39S ribosomal protein L19, mitochondrial	MRPL19
P49407	-0.0761068	0.230361	0.019095	0.544663	Beta-arrestin-1	ARRB1
P49411	0.00206707	0.984867	0.00169259	0.907367	Elongation factor Tu, mitochondrial	TUFM
P49441	0.0290852	0.812072	0.0317988	0.532166	Inositol polyphosphate 1-phosphatase	INPP1
P49458	0.0849382	0.373906	-0.0272103	0.313545	Signal recognition particle 9 kDa protein	SRP9
P49585	0.0317611	0.333299	-0.0498166	0.113608	Choline-phosphate cytidylyltransferase A	PCYT1A
P49588	0.0210902	0.471195	0.0109152	0.50702	Alanine--tRNA ligase, cytoplasmic	AARS1
P49589	-0.0544382	0.302418	0.0190163	0.396985	Cysteine--tRNA ligase, cytoplasmic	CARS1
P49591	0.0218117	0.373906	0.0399868	0.0398764	Serine--tRNA ligase, cytoplasmic	SARS1
P49593	0.0539741	0.332536	0.0419867	0.431635	Protein phosphatase 1F	PPM1F
P49662	-0.00625678	0.882857	0.11208	0.042942	Caspase-4	CASP4
P49715	-0.102643	0.588555	-0.157356	0.0128195	CCAAT/enhancer-binding protein alpha	CEBPA
P49720	0.0199177	0.793151	-0.00923104	0.788366	Proteasome subunit beta type-3	PSMB3
P49721	0.0395376	0.461313	0.0184959	0.533472	Proteasome subunit beta type-2	PSMB2
P49736	-0.0279829	0.293883	0.0511308	0.176434	DNA replication licensing factor MCM2	MCM2
P49748	-0.00589535	0.947605	-0.0596839	0.0119628	Very long-chain specific acyl-CoA dehydrogenase, mitochondrial	ACADVL
P49750	0.0728641	0.659193	0.0497734	0.259603	YLP motif-containing protein 1	YLPM1
P49754	-0.0977735	0.32904	-0.00828096	0.909174	Vacuolar protein sorting-associated protein 41 homolog	VPS41
P49755	0.0662194	0.25116	-0.0180778	0.818097	Transmembrane emp24 domain-containing protein 10	TMED10
P49756	-0.020425	0.761355	0.0415872	0.2858	RNA-binding protein 25	RBM25
P49757	-0.0169975	0.800842	0.0195079	0.37053	Protein numb homolog	NUMB
P49768	0.0505463	0.348562	-0.0470506	0.183766	Presenilin-1	PSEN1
P49770	-0.01056	0.846574	0.0838137	0.0274491	Translation initiation factor eIF-2B subunit beta	EIF2B2
P49790	-0.00824369	0.954636	0.0841733	0.0561655	Nuclear pore complex protein Nup153	NUP153
P49792	-0.0223725	0.467002	0.0250489	0.301815	E3 SUMO-protein ligase RanBP2	RANBP2
P49795	-0.166271	0.0151864	-0.0202324	0.0217656	Regulator of G-protein signaling 19	RGS19
P49840	0.0240404	0.526679	0.0634347	7.33589e-05	Glycogen synthase kinase-3 alpha	GSK3A
P49841	-0.0368485	0.749498	0.0646142	0.514788	Glycogen synthase kinase-3 beta	GSK3B
P49902	0.0465913	0.537558	-0.0590198	0.00430704	Cytosolic purine 5'-nucleotidase	NT5C2
P49903	-0.00970513	0.911132	0.0292555	0.579494	Selenide, water dikinase 1	SEPHS1
P49914	-0.154636	0.0546378	0.052783	0.271653	5-formyltetrahydrofolate cyclo-ligase	MTHFS
P49915	0.0136013	0.822635	0.0648668	0.0164362	GMP synthase [glutamine-hydrolyzing]	GMPS
P49916	0.0366149	0.708712	0.122139	0.000348074	DNA ligase 3	LIG3
P49959	0.0746138	0.790207	0.0393531	0.418691	Double-strand break repair protein MRE11	MRE11
P50135	0.0804948	0.220635	-0.0038063	0.960971	Histamine N-methyltransferase	HNMT
P50148	0.131955	0.0641553	0.0512148	0.139362	Guanine nucleotide-binding protein G(q) subunit alpha	GNAQ
P50213	-0.00420694	0.925155	0.0465743	0.00797372	Isocitrate dehydrogenase [NAD] subunit alpha, mitochondrial	IDH3A
P50225	-0.0317632	0.0906965	-0.0784525	0.0592387	Sulfotransferase 1A1	SULT1A1
P50238	0.065231	0.198037	-0.0470923	0.567013	Cysteine-rich protein 1	CRIP1
P50281	0.056695	0.169052	0.0964311	0.00533718	Matrix metalloproteinase-14	MMP14
P50395	0.0547745	0.195458	0.0176065	0.373842	Rab GDP dissociation inhibitor beta	GDI2
P50402	-0.0472127	0.448642	-0.0195446	0.615519	Emerin	EMD
P50416	0.0206436	0.759213	-0.0803705	0.00384815	Carnitine O-palmitoyltransferase 1, liver isoform	CPT1A
P50452	0.0216588	0.473392	0.0644084	0.155512	Serpin B8	SERPINB8
P50454	0.0147686	0.757552	0.0399103	0.116007	Serpin H1	SERPINH1
P50479	-0.0410855	0.725827	-0.0267108	0.760415	PDZ and LIM domain protein 4	PDLIM4
P50502	-0.0095972	0.816853	0.001841	0.909174	Hsc70-interacting protein	ST13
P50542	NA	NA	NA	NA	Peroxisomal targeting signal 1 receptor	PEX5
P50552	-0.0103485	0.794216	0.0359597	0.11956	Vasodilator-stimulated phosphoprotein	VASP
P50570	0.0243486	0.218391	-0.022856	0.16793	Dynamin-2	DNM2
P50579	-0.0537936	0.289909	-0.0317404	0.490236	Methionine aminopeptidase 2	METAP2
P50583	0.0341517	0.52903	-0.0235762	0.614468	Bis(5'-nucleosyl)-tetraphosphatase [asymmetrical]	NUDT2
P50749	0.0420532	0.558019	-0.0878103	0.00866087	Ras association domain-containing protein 2	RASSF2
P50750	-0.071848	0.537872	0.103162	0.0785385	Cyclin-dependent kinase 9	CDK9
P50897	0.00574102	0.863856	-0.176545	0.0175266	Palmitoyl-protein thioesterase 1	PPT1
P50914	0.0295112	0.379594	0.0221463	0.521197	60S ribosomal protein L14	RPL14
P50990	-0.00564816	0.823629	0.0491755	0.0773518	T-complex protein 1 subunit theta	CCT8
P50991	0.0247477	0.37209	0.0333594	0.103983	T-complex protein 1 subunit delta	CCT4
P50995	0.00463315	0.910074	-0.0950404	0.000158832	Annexin A11	ANXA11
P51003	0.0401899	0.684814	0.0223744	0.694356	Poly(A) polymerase alpha	PAPOLA
P51116	0.0520144	0.58868	0.0124266	0.784697	Fragile X mental retardation syndrome-related protein 2	FXR2
P51148	0.0364846	0.359821	0.0131636	0.560583	Ras-related protein Rab-5C	RAB5C
P51149	0.00920521	0.667184	-0.0491768	0.0471676	Ras-related protein Rab-7a	RAB7A
P51153	0.100937	0.386788	0.106285	0.000498368	Ras-related protein Rab-13	RAB13
P51159	0.0110177	0.878793	-0.0117526	0.816372	Ras-related protein Rab-27A	RAB27A
P51397	-0.0865159	0.64708	-0.0323929	0.65023	Death-associated protein 1	DAP
P51398	0.0339494	0.817647	-0.0246198	0.391987	28S ribosomal protein S29, mitochondrial	DAP3
P51452	-0.0294983	0.748247	-0.0152445	0.660608	Dual specificity protein phosphatase 3	DUSP3
P51531	-0.0546762	0.654134	-0.0576506	0.187933	Probable global transcription activator SNF2L2	SMARCA2
P51532	-0.0432403	0.400833	-0.0245758	0.369943	Transcription activator BRG1	SMARCA4
P51553	0.0316053	0.817647	0.0021503	0.970429	Isocitrate dehydrogenase [NAD] subunit gamma, mitochondrial	IDH3G
P51570	-0.0502254	0.192637	-0.0609328	0.00527017	Galactokinase	GALK1
P51571	0.0442374	0.443845	-0.0314843	0.534318	Translocon-associated protein subunit delta	SSR4
P51572	0.0374057	0.39495	-0.0585308	0.0889407	B-cell receptor-associated protein 31	BCAP31
P51580	0.0662716	0.355413	0.00495517	0.893789	Thiopurine S-methyltransferase	TPMT
P51610	0.00499268	0.933467	0.00799308	0.835245	Host cell factor 1	HCFC1
P51648	0.0425177	0.580122	-0.109245	0.0271763	Aldehyde dehydrogenase family 3 member A2	ALDH3A2
P51649	-0.0157392	0.86282	-0.0852026	0.0232765	Succinate-semialdehyde dehydrogenase, mitochondrial	ALDH5A1
P51659	-0.0100311	0.830477	-0.153631	2.14567e-05	Peroxisomal multifunctional enzyme type 2	HSD17B4
P51665	-0.0157748	0.824669	0.0526601	0.0448591	26S proteasome non-ATPase regulatory subunit 7	PSMD7
P51668	0.180966	0.160835	0.24536	8.34066e-09	Ubiquitin-conjugating enzyme E2 D1	UBE2D1
P51688	-0.0362452	0.0514048	0.0709338	0.716447	N-sulphoglucosamine sulphohydrolase	SGSH
P51692	-0.0659897	0.397985	0.0390368	0.726234	Signal transducer and activator of transcription 5B	STAT5B
P51784	0.0800726	0.582645	0.00800243	0.932095	Ubiquitin carboxyl-terminal hydrolase 11	USP11
P51798	0.0290427	0.704199	-0.0759917	0.082676	H(+)/Cl(-) exchange transporter 7	CLCN7
P51809	-0.120154	0.000344519	-0.0190884	0.00170736	Vesicle-associated membrane protein 7	VAMP7
P51854	0.00186485	0.96464	-0.0607166	0.00687003	Transketolase-like protein 1	TKTL1
P51858	-0.07087	0.50397	0.139285	0.0365044	Hepatoma-derived growth factor	HDGF
P51965	0.16239	0.242404	0.0339775	0.629449	Ubiquitin-conjugating enzyme E2 E1	UBE2E1
P51970	-0.0319245	0.800842	0.045121	0.307679	NADH dehydrogenase [ubiquinone] 1 alpha subcomplex subunit 8	NDUFA8
P51991	-0.0489124	0.499963	-0.0284085	0.457963	Heterogeneous nuclear ribonucleoprotein A3	HNRNPA3
P52209	0.00616069	0.745553	0.033858	0.189112	6-phosphogluconate dehydrogenase, decarboxylating	PGD
P52272	0.0468479	0.218391	-0.0038518	0.86942	Heterogeneous nuclear ribonucleoprotein M	HNRNPM
P52294	0.0270388	0.695003	0.0168587	0.532166	Importin subunit alpha-5	KPNA1
P52298	-0.0255815	0.740124	-0.00722023	0.861695	Nuclear cap-binding protein subunit 2	NCBP2
P52306	-0.00925241	0.847269	0.0320775	0.191973	Rap1 GTPase-GDP dissociation stimulator 1	RAP1GDS1
P52565	0.10136	0.234659	0.0240676	0.404877	Rho GDP-dissociation inhibitor 1	ARHGDIA
P52566	0.00780762	0.722992	0.0371406	0.46733	Rho GDP-dissociation inhibitor 2	ARHGDIB
P52594	0.00766483	0.914943	0.116925	0.00305745	Arf-GAP domain and FG repeat-containing protein 1	AGFG1
P52597	0.0239771	0.656772	-0.0225885	0.665475	Heterogeneous nuclear ribonucleoprotein F	HNRNPF
P52630	-0.0345101	0.400833	0.00411084	0.933364	Signal transducer and activator of transcription 2	STAT2
P52657	0.0814538	0.261273	0.0767122	0.0416234	Transcription initiation factor IIA subunit 2	GTF2A2
P52701	-0.0491228	0.2608	-0.00711394	0.902874	DNA mismatch repair protein Msh6	MSH6
P52735	0.142891	0.293013	0.119016	0.413723	Guanine nucleotide exchange factor VAV2	VAV2
P52756	0.0328965	0.763615	-0.0508554	0.320586	RNA-binding protein 5	RBM5
P52788	-0.0754481	0.318682	0.0655804	0.195412	Spermine synthase	SMS
P52789	0.0228936	0.443152	0.115464	0.000195547	Hexokinase-2	HK2
P52790	0.0789301	0.0126115	-0.082796	0.0964635	Hexokinase-3	HK3
P52888	0.00983269	0.762185	0.00143639	0.958628	Thimet oligopeptidase	THOP1
P52907	-0.0517865	0.182192	-0.0176593	0.454064	F-actin-capping protein subunit alpha-1	CAPZA1
P52926	-0.0275046	0.758695	0.159695	0.00555697	High mobility group protein HMGI-C	HMGA2
P52943	0.0168238	0.801771	0.0615759	0.425793	Cysteine-rich protein 2	CRIP2
P52948	-0.0073578	0.907421	0.0105274	0.708329	Nuclear pore complex protein Nup98-Nup96	NUP98
P53004	-0.0134574	0.702656	-0.0872553	0.00455117	Biliverdin reductase A	BLVRA
P53007	0.0443041	0.508491	0.0338573	0.473416	Tricarboxylate transport protein, mitochondrial	SLC25A1
P53355	0.16066	0.605938	0.173644	0.384407	Death-associated protein kinase 1	DAPK1
P53365	0.18357	0.148884	-0.0560081	0.336384	Arfaptin-2	ARFIP2
P53367	-0.00873528	0.905838	0.0152329	0.786737	Arfaptin-1	ARFIP1
P53384	0.0766593	0.188093	0.128399	0.00694631	Cytosolic Fe-S cluster assembly factor NUBP1	NUBP1
P53396	0.0324039	0.373701	0.0164584	0.420816	ATP-citrate synthase	ACLY
P53582	0.023473	0.830477	0.0695471	0.540563	Methionine aminopeptidase 1	METAP1
P53597	-0.0459673	0.397985	0.00166538	0.931035	Succinate--CoA ligase [ADP/GDP-forming] subunit alpha, mitochondrial	SUCLG1
P53602	-0.108174	0.171378	-0.020017	0.630218	Diphosphomevalonate decarboxylase	MVD
P53611	0.0116825	0.843749	0.00826219	0.747177	Geranylgeranyl transferase type-2 subunit beta	RABGGTB
P53618	0.0345368	0.350056	0.0393543	0.116646	Coatomer subunit beta	COPB1
P53621	0.0379614	0.268702	-0.00749692	0.729177	Coatomer subunit alpha	COPA
P53634	0.0510534	0.389413	-0.0456342	0.517039	Dipeptidyl peptidase 1	CTSC
P53675	0.230527	0.0583168	-0.129469	2.18177e-09	Clathrin heavy chain 2	CLTCL1
P53794	-0.0372648	0.0393812	0.0596185	0.000166058	Sodium/myo-inositol cotransporter	SLC5A3
P53801	-0.0494385	0.657921	-0.169066	0.0056234	Pituitary tumor-transforming gene 1 protein-interacting protein	PTTG1IP
P53985	0.0045645	0.941292	-0.0342854	0.154153	Monocarboxylate transporter 1	SLC16A1
P53990	-0.010074	0.917852	-0.0292503	0.607175	IST1 homolog	IST1
P53992	0.0255311	0.629433	-0.0354207	0.109188	Protein transport protein Sec24C	SEC24C
P53999	1.81048e-05	0.999936	-0.0562493	0.469488	Activated RNA polymerase II transcriptional coactivator p15	SUB1
P54136	0.0475613	0.425895	0.031228	0.0478592	Arginine--tRNA ligase, cytoplasmic	RARS1
P54252	-0.345454	0.0667278	-0.0670426	0.340807	Ataxin-3	ATXN3
P54577	-0.00132303	0.883655	0.0206061	0.630369	Tyrosine--tRNA ligase, cytoplasmic	YARS1
P54578	0.0320612	0.559612	0.0398423	0.0921618	Ubiquitin carboxyl-terminal hydrolase 14	USP14
P54619	-0.0274769	0.745362	-0.0033794	0.976301	5'-AMP-activated protein kinase subunit gamma-1	PRKAG1
P54687	0.00628951	0.890302	0.023976	0.318359	Branched-chain-amino-acid aminotransferase, cytosolic	BCAT1
P54709	0.0653245	0.285172	0.0153051	0.779348	Sodium/potassium-transporting ATPase subunit beta-3	ATP1B3
P54725	-0.0667956	0.644075	0.0905721	0.0222259	UV excision repair protein RAD23 homolog A	RAD23A
P54727	-0.0542844	0.851042	0.135536	0.0839326	UV excision repair protein RAD23 homolog B	RAD23B
P54803	0.0503386	0.179531	-0.174937	0.00169241	Galactocerebrosidase	GALC
P54819	0.0435833	0.264537	0.0680571	0.135768	Adenylate kinase 2, mitochondrial	AK2
P54886	0.0724391	0.404283	0.0844624	0.0017535	Delta-1-pyrroline-5-carboxylate synthase	ALDH18A1
P54920	0.0163126	0.482764	-0.00837492	0.776754	Alpha-soluble NSF attachment protein	NAPA
P54922	-0.0359952	0.60194	0.0136847	0.64501	ADP-ribosylhydrolase ARH1	ADPRH
P55010	-0.00916396	0.853013	0.0385696	0.0143909	Eukaryotic translation initiation factor 5	EIF5
P55036	0.00694657	0.843017	0.051225	0.0830902	26S proteasome non-ATPase regulatory subunit 4	PSMD4
P55058	0.0192849	0.415875	0.079413	0.239265	Phospholipid transfer protein	PLTP
P55060	0.034165	0.471195	0.079213	0.00265389	Exportin-2	CSE1L
P55061	0.0849212	0.211421	-0.393583	3.03131e-06	Bax inhibitor 1	TMBIM6
P55072	0.00247003	0.958256	-0.00181679	0.90173	Transitional endoplasmic reticulum ATPase	VCP
P55084	0.0225497	0.340543	-0.0542697	0.00103196	Trifunctional enzyme subunit beta, mitochondrial	HADHB
[truncated: 2,429 more rows]

## Sheet: Table S2
Accession	4 h: Log2(FC)	4 h: FDR	24 h: Log2(FC)	24 h: FDR	Description	Gene
A0A024QZ33_S194	-0.0457707	0.801279	-0.680896	4.27294e-05	Coiled-coil domain-containing protein 55	NSRP1_S194
A0A024R4E5_S31	0.0628486	0.11988	-0.0819832	0.360453	High density lipoprotein binding protein (Vigilin), isoform CRA	HDLBP_S31
A0A024R4E5_S944	0.365335	0.405501	-0.411213	0.178499	High density lipoprotein binding protein (Vigilin), isoform CRA	HDLBP_S944
A0A024RAC6_S125	-0.000770127	0.998931	0.20062	0.0259345	Elongin-A	ELOA_S125
A0A024RCR6_S1111	-0.17692	0.213264	-0.32458	0.0577817	BCL2-associated athanogene 6	BAG6_S1111
A0A024RCR6_S113	0.206695	2.87661e-05	-0.222664	0.0979512	BCL2-associated athanogene 6	BAG6_S113
A0A024RCR6_S958	-0.0955445	0.330605	0.310836	0.0979229	BCL2-associated athanogene 6	BAG6_S958
A0A024RCR6_S967	-0.165783	0.0959622	-0.0257649	0.726405	BCL2-associated athanogene 6	BAG6_S967
A0A087WVZ6_S420	0.623542	2.77367e-06	0.188727	0.163472	Protein kinase C-binding protein 1	ZMYND8_S420
A0A087WVZ6_S470	-0.24182	0.15326	-0.220286	0.0265177	Protein kinase C-binding protein 1	ZMYND8_S470
A0A087WVZ6_S542	NA	NA	NA	NA	Protein kinase C-binding protein 1	ZMYND8_S542
A0A087WVZ6_S650	-0.0754593	0.437753	-0.178886	0.0626637	Protein kinase C-binding protein 1	ZMYND8_S650
A0A087WVZ6_S751	0.181777	0.00495917	-0.234189	0.0198081	Protein kinase C-binding protein 1	ZMYND8_S751
A0A087WW88_S215	0.357516	0.000782879	-0.242574	0.00156429	Charged multivesicular body protein 2b	CHMP2B_S215
A0A087WWU8_S51	0.507448	0.013319	0.299094	0.00137447	Tropomyosin alpha-3 chain	TPM3_S51
A0A087WY58_S346	NA	NA	NA	NA	Serine/threonine-protein kinase Nek3	NEK3_S346
A0A087WY61_S1741	0.169765	0.110039	0.015827	0.915536	Nuclear mitotic apparatus protein 1	NUMA1_S1741
A0A087X0M4_S258	NA	NA	NA	NA	Kanadaptin	SLC4A1AP_S258
A0A096LP25_S637	0.255886	0.0852613	-0.262646	0.00963094	AP2-associated protein kinase 1	AAK1_S637
A0A096LP25_S670	-0.0118962	0.958423	0.0252903	0.385967	AP2-associated protein kinase 1	AAK1_S670
A0A096LP25_S678	-0.0811707	0.562293	-0.198132	0.110978	AP2-associated protein kinase 1	AAK1_S678
A0A096LP25_T674	-0.20328	0.191241	-0.255521	0.0379294	AP2-associated protein kinase 1	AAK1_T674
A0A096LPC5_S1087	0.166177	0.114862	0.344738	0.00290751	WASH complex subunit 2C	WASHC2C_S1087
A0A096LPC5_S158	0.00829232	0.926632	-0.0490335	0.0990985	WASH complex subunit 2C	WASHC2C_S158
A0A096LPC5_S160	0.0934193	0.491412	-0.0307706	0.396412	WASH complex subunit 2C	WASHC2C_S160
A0A096LPC5_S284	0.241125	0.0935631	-0.0509612	0.844464	WASH complex subunit 2C	WASHC2C_S284
A0A096LPC5_S288	0.183035	0.00195838	0.109657	6.1032e-05	WASH complex subunit 2C	WASHC2C_S288
A0A096LPC5_S333	-0.00451504	0.964244	-0.105863	0.190359	WASH complex subunit 2C	WASHC2C_S333
A0A096LPC5_S539	0.0223323	0.884246	-0.0416781	0.680489	WASH complex subunit 2C	WASHC2C_S539
A0A096LPC5_S619	0.0656961	0.700972	0.293747	0.00428384	WASH complex subunit 2C	WASHC2C_S619
A0A096LPC5_S620	0.061102	0.613028	0.144521	0.388913	WASH complex subunit 2C	WASHC2C_S620
A0A096LPC5_S728	-0.0802929	0.374815	-0.0121618	0.919746	WASH complex subunit 2C	WASHC2C_S728
A0A096LPC5_T331	-0.128197	0.209456	0.0896892	0.0548492	WASH complex subunit 2C	WASHC2C_T331
A0A096LPC5_T6	0.174873	0.0479014	0.125309	0.11729	WASH complex subunit 2C	WASHC2C_T6
A0A0A0MRM9_S547	0.157819	0.132989	0.258125	0.0107915	Nucleolar and coiled-body phosphoprotein 1 (Fragment)	NOLC1_S547
A0A0A0MRM9_S572	-0.061871	0.757376	0.0763176	0.358649	Nucleolar and coiled-body phosphoprotein 1 (Fragment)	NOLC1_S572
A0A0A0MS54_T202	0.892017	0.000189976	0.0996987	0.487534	cAMP-dependent protein kinase	PRKACB_T202
A0A0A0MSI2_T589	-0.346158	0.0370805	0.0413465	0.294785	Polyhomeotic-like protein 2	PHC2_T589
A0A0A0MSK5_S107	-0.229032	0.138554	-0.166779	0.00733884	Torsin-1A-interacting protein 1	TOR1AIP1_S107
A0A0A0MSK5_S121	-0.261077	0.000280378	0.112052	0.0205054	Torsin-1A-interacting protein 1	TOR1AIP1_S121
A0A0A0MSK5_S33	0.26781	0.151431	-0.00487075	0.968779	Torsin-1A-interacting protein 1	TOR1AIP1_S33
A0A0A0MSK5_S35	-0.0170211	0.887265	0.0884383	0.447923	Torsin-1A-interacting protein 1	TOR1AIP1_S35
A0A0A0MSK5_S36	-0.110216	0.139408	0.00452156	0.958093	Torsin-1A-interacting protein 1	TOR1AIP1_S36
A0A0A0MSK5_T99	-0.129217	0.0122327	0.0160988	0.854619	Torsin-1A-interacting protein 1	TOR1AIP1_T99
A0A0A0MTL6_S367	0.198353	0.134604	-0.213136	0.0291058	Rho family-interacting cell polarization regulator 1	RIPOR1_S367
A0A0B4J1V8_S238	0.169099	0.374442	-0.0275607	0.848745	HCG2039996	PPAN-P2RY11_S238
A0A0B4J1V8_S359	-0.00744739	0.969129	0.0926267	0.320654	HCG2039996	PPAN-P2RY11_S359
A0A0C4DFX9_S374	-0.0140626	0.909433	-0.292531	0.00369589	Negative elongation factor A	NELFA_S374
A0A0C4DG89_S804	-0.158749	8.20688e-05	-0.0642119	0.141907	RNA helicase	DDX46_S804
A0A0C4DGB5_S399	-0.238492	0.315084	0.820548	1.37409e-07	Calpain inhibitor	CAST_S399
A0A0D9SEY1_S580	-0.0475899	0.738219	0.3267	0.00042096	Mitogen-activated protein kinase kinase kinase kinase 4	MAP4K4_S580
A0A0D9SEY1_S708	0.0330113	0.601147	0.0802263	0.29345	Mitogen-activated protein kinase kinase kinase kinase 4	MAP4K4_S708
A0A0D9SEY1_S716	-0.00555771	0.967614	-0.112883	0.14408	Mitogen-activated protein kinase kinase kinase kinase 4	MAP4K4_S716
A0A0D9SEY1_S733	0.288639	0.00870912	0.181039	0.0304407	Mitogen-activated protein kinase kinase kinase kinase 4	MAP4K4_S733
A0A0D9SEY1_S787	-0.267315	1.21527e-08	0.337661	0.0074184	Mitogen-activated protein kinase kinase kinase kinase 4	MAP4K4_S787
A0A0D9SEY1_S788	-0.275782	0.000128155	0.128414	0.390783	Mitogen-activated protein kinase kinase kinase kinase 4	MAP4K4_S788
A0A0D9SEY1_S790	0.442991	0.0650036	0.596404	4.27294e-05	Mitogen-activated protein kinase kinase kinase kinase 4	MAP4K4_S790
A0A0G2JHC2_S125	0.0204564	0.87073	0.040159	0.747243	PPP1R18	PPP1R18_S125
A0A0G2JHC2_S195	0.113547	0.590925	0.208093	0.142754	PPP1R18	PPP1R18_S195
A0A0G2JHC2_S209	-0.10997	0.394644	0.45174	4.99798e-14	PPP1R18	PPP1R18_S209
A0A0G2JHC2_S213	-0.10997	0.394644	0.45174	4.99798e-14	PPP1R18	PPP1R18_S213
A0A0G2JHC2_S224	0.539317	0.00814203	0.0278845	0.711022	PPP1R18	PPP1R18_S224
A0A0G2JHC2_S432	0.0300573	0.838077	-0.0388528	0.858928	PPP1R18	PPP1R18_S432
A0A0G2JNU6_S257	0.494471	2.12842e-07	-0.0570376	0.805676	Leukocyte-associated immunoglobulin-like receptor 1	LAIR1_S257
A0A0J9YWL0_S427	0.319684	0.0846821	0.748061	5.4681e-12	Beta/gamma crystallin domain-containing protein 1	CRYBG1_S427
A0A0U1RRL5_S163	-0.351897	0.00186137	0.0389708	0.60763	ETS-related transcription factor Elf-1 (Fragment)	ELF1_S163
A0A0U1RRL5_S167	-0.0886466	0.0304402	-0.0116317	0.915729	ETS-related transcription factor Elf-1 (Fragment)	ELF1_S167
A0A0U1RRL5_S168	-0.11762	0.380866	0.0296118	0.819007	ETS-related transcription factor Elf-1 (Fragment)	ELF1_S168
A0A0U1RRM6_T725	NA	NA	NA	NA	Protein enabled homolog	ENAH_T725
A0A1C7CYX9_S27	-0.0635493	0.201837	0.108683	0.117039	Dihydropyrimidinase-related protein 2	DPYSL2_S27
A0A1C7CYX9_S622	-0.236848	0.000568117	0.0487124	0.320654	Dihydropyrimidinase-related protein 2	DPYSL2_S622
A0A1C7CYX9_T619	-0.0934128	0.615558	-0.203401	0.138531	Dihydropyrimidinase-related protein 2	DPYSL2_T619
A0A2R8Y4T1_S484	-0.0020558	0.977632	-0.0477936	0.696566	Tensin-1	TNS1_S484
A0A2R8Y4T1_T1006	NA	NA	NA	NA	Tensin-1	TNS1_T1006
A0A2R8Y4Z0_S105	-0.175161	0.426612	-0.128157	0.461973	Cyclin-dependent kinase 13 (Fragment)	CDK13_S105
A0A2R8Y4Z0_S120	-0.221087	0.0542678	0.283288	0.0388697	Cyclin-dependent kinase 13 (Fragment)	CDK13_S120
A0A2R8Y4Z0_S122	0.258712	0.150504	0.175858	0.381111	Cyclin-dependent kinase 13 (Fragment)	CDK13_S122
A0A2R8Y4Z0_S128	0.0465225	0.856654	0.09369	0.6258	Cyclin-dependent kinase 13 (Fragment)	CDK13_S128
A0A2R8Y4Z0_S163	NA	NA	NA	NA	Cyclin-dependent kinase 13 (Fragment)	CDK13_S163
A0A2R8Y4Z0_T1042	0.126047	0.427815	0.0383887	0.846272	Cyclin-dependent kinase 13 (Fragment)	CDK13_T1042
A0A2R8Y4Z0_T651	-0.183983	0.13534	0.0842597	0.268812	Cyclin-dependent kinase 13 (Fragment)	CDK13_T651
A0A2R8Y566_S170	0.281724	0.00877975	0.476158	0.00206341	RAB11-binding protein RELCH	RELCH_S170
A0A2R8Y611_S400	0.130151	0.772856	-0.239881	0.236187	AP-3 complex subunit delta (Fragment)	AP3D1_S400
A0A2R8Y7Q1_S2332	NA	NA	NA	NA	Nucleosome-remodeling factor subunit BPTF	BPTF_S2332
A0A2R8Y811_S139	0.171689	0.416476	0.268614	0.0819077	40S ribosomal protein S14 (Fragment)	RPS14_S139
A0A2R8Y880_S1315	-0.0854333	0.191387	0.0813826	0.164376	E3 ubiquitin-protein ligase RBBP6 (Fragment)	RBBP6_S1315
A0A2R8Y880_S1743	NA	NA	NA	NA	E3 ubiquitin-protein ligase RBBP6 (Fragment)	RBBP6_S1743
A0A2R8Y880_S899	-0.209113	0.333465	0.1136	0.0523015	E3 ubiquitin-protein ligase RBBP6 (Fragment)	RBBP6_S899
A0A2R8Y880_T1022	-0.161321	0.494407	-0.0916493	0.224672	E3 ubiquitin-protein ligase RBBP6 (Fragment)	RBBP6_T1022
A0A2R8YDN7_S790	0.0739911	0.197974	0.0186345	0.76478	Polyamine-transporting ATPase 13A3	ATP13A3_S790
A0A2R8YDR3_S1129	NA	NA	NA	NA	Tuberin (Fragment)	TSC2_S1129
A0A2R8YDR3_S1362	NA	NA	NA	NA	Tuberin (Fragment)	TSC2_S1362
A0A2R8YDR3_S1385	-0.503442	0.0366881	-0.157657	0.0161975	Tuberin (Fragment)	TSC2_S1385
A0A2R8YDR3_S1394	-0.338933	0.00937209	0.00309869	0.969312	Tuberin (Fragment)	TSC2_S1394
A0A2R8YDR3_S1423	NA	NA	NA	NA	Tuberin (Fragment)	TSC2_S1423
A0A2R8YFL3_S358	NA	NA	NA	NA	Interferon gamma receptor 1	IFNGR1_S358
A0A2R8YG42_S228	0.0796976	0.511129	-0.0330667	0.74297	Rho guanine nucleotide exchange factor 7	ARHGEF7_S228
A0A2R8YG42_S497	-0.0917246	0.50206	-0.147968	0.00148886	Rho guanine nucleotide exchange factor 7	ARHGEF7_S497
A0A2R8YG42_S673	0.417049	0.00418406	0.121114	0.182482	Rho guanine nucleotide exchange factor 7	ARHGEF7_S673
A0A2R8YG42_S776	0.651775	0.00618171	0.683361	0.0103843	Rho guanine nucleotide exchange factor 7	ARHGEF7_S776
A0A2U3TZM0_S1522	0.0162284	0.911513	-0.18632	0.0124622	DNA helicase	CHD4_S1522
A0A2U3TZM0_S1557	-0.144927	0.271292	-0.0639833	0.609215	DNA helicase	CHD4_S1557
A0A384DVU0_S1329	-0.355926	0.094872	-0.469419	5.6357e-06	Patatin-like phospholipase domain-containing protein 6	PNPLA6_S1329
A0A3B3IRT8_S268	0.176605	0.123981	0.0352095	0.3159	Translocon-associated protein subunit alpha	SSR1_S268
A0A3F2YNW7_S1638	-0.215941	0.00471152	0.105068	0.162018	AT-rich interactive domain-containing protein 1B	ARID1B_S1638
A0A3F2YNW8_S1589	-0.187724	0.0727942	0.0517244	0.727614	Inositol 1,4,5-trisphosphate receptor	ITPR1_S1589
A0A494C0R8_S702	-0.00792937	0.785824	-0.0890439	0.500749	Clustered mitochondria protein homolog	CLUH_S702
A0A494C108_S142	0.278744	7.00116e-09	0.00484188	0.948323	Protein KRI1 homolog	KRI1_S142
A0A499FIX8_S615	-0.3436	1.56933e-05	0.0200589	0.841355	Extended synaptotagmin-2	ESYT2_S615
A0A499FIX8_S663	-0.0350657	0.776593	-0.25464	8.55495e-07	Extended synaptotagmin-2	ESYT2_S663
A0A499FIX8_S679	0.150775	0.000124077	0.234769	0.0120211	Extended synaptotagmin-2	ESYT2_S679
A0A499FIX8_S682	0.0947472	0.127112	-0.0611201	0.390854	Extended synaptotagmin-2	ESYT2_S682
A0A499FIX8_S685	0.100275	0.00021061	-0.0445889	0.432044	Extended synaptotagmin-2	ESYT2_S685
A0A499FJY3_S250	0.0233975	0.764527	-0.0586535	0.153552	RNA-binding protein 15	RBM15_S250
A0A499FJY3_S578	-0.273066	2.34526e-05	0.0668323	0.488652	RNA-binding protein 15	RBM15_S578
A0A499FJY3_S612	0.0883474	0.0329867	0.00433722	0.956406	RNA-binding protein 15	RBM15_S612
A0A499FJY3_S615	-0.138078	0.0476816	-0.0161121	0.880904	RNA-binding protein 15	RBM15_S615
A0A499FJY3_S626	0.552821	0.044852	0.104142	0.6258	RNA-binding protein 15	RBM15_S626
A0A499FJY3_S630	0.552821	0.044852	0.104142	0.6258	RNA-binding protein 15	RBM15_S630
A0A499FJY3_S65	0.108951	0.342696	0.0829155	0.484597	RNA-binding protein 15	RBM15_S65
A0A499FJY3_S656	0.0588656	0.634498	-0.154204	0.06362	RNA-binding protein 15	RBM15_S656
A0A499FJY3_S81	-0.245189	0.0027118	-0.175501	0.00610525	RNA-binding protein 15	RBM15_S81
A0A499FJY3_T524	-0.00011445	0.998931	0.0084136	0.939657	RNA-binding protein 15	RBM15_T524
A0A4V7I447_S118	0.578481	0.000195766	0.731456	6.27981e-05	Apolipoprotein B receptor	APOBR_S118
A0A4V7I447_S162	0.478282	0.0149699	-0.0415025	0.858025	Apolipoprotein B receptor	APOBR_S162
A0A4V7I447_S175	0.338263	0.000645625	0.287494	0.0205054	Apolipoprotein B receptor	APOBR_S175
A0A4V7I447_S815	0.0654089	0.5397	0.214053	0.0580524	Apolipoprotein B receptor	APOBR_S815
A0A4V7I447_S891	0.325021	0.137242	-0.104336	0.461973	Apolipoprotein B receptor	APOBR_S891
A0A4V7I447_S930	0.68932	0.000170385	0.663125	0.000759195	Apolipoprotein B receptor	APOBR_S930
A0A4V7I447_T563	-0.0431591	0.65026	-0.070386	0.45854	Apolipoprotein B receptor	APOBR_T563
A0A4V7I447_T628	0.000535664	0.998901	-0.235638	0.167254	Apolipoprotein B receptor	APOBR_T628
A0A590UJJ4_S9	-0.225909	8.44072e-06	0.0234198	0.555154	K(+) channel subunit beta-2	KCNAB2_S9
A0A5F9ZHW5_T581	-0.139195	0.156152	-0.106171	0.631055	Ataxin-2	ATXN2_T581
A0A5H1ZRP4_S605	0.0222802	0.874048	-0.163417	0.19134	Negative elongation factor B	NELFB_S605
A0A5H1ZRS1_S1257	0.200452	0.0326915	-0.0974823	0.425437	Pericentriolar material 1 protein	PCM1_S1257
A0A5H1ZRS1_S1435	0.602587	2.13211e-07	0.184063	0.0125274	Pericentriolar material 1 protein	PCM1_S1435
A0A5H1ZRS1_S65	0.0169217	0.935611	-0.145898	0.236187	Pericentriolar material 1 protein	PCM1_S65
A0A5H1ZRS1_S68	-0.520722	2.84213e-05	-0.377601	0.00346775	Pericentriolar material 1 protein	PCM1_S68
A0A5H1ZRS1_S69	-0.520722	2.84213e-05	-0.377601	0.00346775	Pericentriolar material 1 protein	PCM1_S69
A0A5H1ZRS1_S861	0.0152064	0.936981	-0.0738203	0.651462	Pericentriolar material 1 protein	PCM1_S861
A0A5H1ZRS1_S93	0.213774	0.437312	0.255437	0.109428	Pericentriolar material 1 protein	PCM1_S93
A0A669KB89_S1220	-0.188621	0.0704293	0.0342839	0.789546	Protein scribble homolog	SCRIB_S1220
A0A669KB89_S1376	0.0576019	0.767184	-0.0335811	0.808098	Protein scribble homolog	SCRIB_S1376
A0A669KB89_S1503	-0.281039	0.146557	-0.0715903	0.57346	Protein scribble homolog	SCRIB_S1503
A0A669KB89_S1514	-0.0634375	0.601147	0.06561	0.321582	Protein scribble homolog	SCRIB_S1514
A0A669KB89_S1594	-0.035538	0.857738	-0.085773	0.168606	Protein scribble homolog	SCRIB_S1594
A0A669KB89_S835	0.355068	0.00330392	0.0529819	0.320654	Protein scribble homolog	SCRIB_S835
A0A6I8PRA0_S1151	0.354735	0.00256059	0.0993849	0.350889	Treacle protein (Fragment)	TCOF1_S1151
A0A6I8PRA0_S1179	-0.0835464	0.286494	0.130231	0.305826	Treacle protein (Fragment)	TCOF1_S1179
A0A6I8PRA0_S144	-0.180761	0.167777	0.208845	0.14548	Treacle protein (Fragment)	TCOF1_S144
A0A6I8PRA0_S669	0.0711185	0.274767	0.495381	0.00333555	Treacle protein (Fragment)	TCOF1_S669
A0A6Q8PFA6_T78	-0.0858178	0.296174	0.0975568	0.0117522	Kinesin-like protein	KIF2A_T78
A0A6Q8PFJ0_S18	-0.0309959	0.7094	-0.24449	0.0457482	Prelamin-A/C	LMNA_S18
A0A6Q8PFJ0_S22	-0.141381	0.463728	0.0245409	0.879655	Prelamin-A/C	LMNA_S22
A0A6Q8PFJ0_S390	-0.0529347	0.498925	-0.053952	0.328334	Prelamin-A/C	LMNA_S390
A0A6Q8PFJ0_S392	-0.0165972	0.841726	-0.0645732	0.307289	Prelamin-A/C	LMNA_S392
A0A6Q8PFJ0_S403	0.185676	0.0267978	0.0562966	0.221143	Prelamin-A/C	LMNA_S403
A0A6Q8PFJ0_S404	-0.00799222	0.942814	0.0800693	0.461879	Prelamin-A/C	LMNA_S404
A0A6Q8PFJ0_S406	0.24371	0.287624	0.182137	0.0381109	Prelamin-A/C	LMNA_S406
A0A6Q8PFJ0_S407	0.296534	0.297823	-0.209857	0.472311	Prelamin-A/C	LMNA_S407
A0A6Q8PFJ0_S414	-0.0459173	0.563049	-0.016654	0.913406	Prelamin-A/C	LMNA_S414
A0A6Q8PFJ0_S428	0.0815904	0.524672	-0.457575	0.00218499	Prelamin-A/C	LMNA_S428
A0A6Q8PFJ0_S429	-0.0623782	0.65594	0.254743	0.133509	Prelamin-A/C	LMNA_S429
A0A6Q8PFJ0_T394	-0.0278335	0.756925	-0.0462462	0.621131	Prelamin-A/C	LMNA_T394
A0A6Q8PFJ0_T409	0.146234	0.225857	0.135306	2.34566e-09	Prelamin-A/C	LMNA_T409
A0A6Q8PH21_S1029	-0.0663976	0.0559019	0.184194	0.070927	Solute carrier family 12 member 6	SLC12A6_S1029
A0A6Q8PH21_S1032	-0.192648	0.0477972	0.0814183	0.170943	Solute carrier family 12 member 6	SLC12A6_S1032
A0A6Q8PH21_T1028	NA	NA	NA	NA	Solute carrier family 12 member 6	SLC12A6_T1028
A0A6Q8PHK0_S1066	-0.117563	0.110553	0.176065	0.0307422	E3 ubiquitin-protein ligase TRIP12	TRIP12_S1066
A0A6Q8PHK0_S119	0.00623574	0.958423	-0.00904878	0.880904	E3 ubiquitin-protein ligase TRIP12	TRIP12_S119
A0A6Q8PHK0_S127	-0.398877	0.0496011	-0.141958	0.0948142	E3 ubiquitin-protein ligase TRIP12	TRIP12_S127
A0A6Q8PHK0_S203	-0.146179	0.0462468	0.30393	7.65267e-05	E3 ubiquitin-protein ligase TRIP12	TRIP12_S203
A0A6Q8PHK0_S280	0.0633057	0.0279724	0.383906	0.0601985	E3 ubiquitin-protein ligase TRIP12	TRIP12_S280
A0A6Q8PHK0_S281	-0.0253703	0.890491	0.192911	0.0331888	E3 ubiquitin-protein ligase TRIP12	TRIP12_S281
A0A6Q8PHK0_S283	-0.109231	0.482835	0.0147741	0.890612	E3 ubiquitin-protein ligase TRIP12	TRIP12_S283
A0A6Q8PHK0_S352	0.101536	0.0665407	-0.114382	0.0034254	E3 ubiquitin-protein ligase TRIP12	TRIP12_S352
A0A6Q8PHK0_S354	0.0283788	0.630235	-0.0312765	0.696566	E3 ubiquitin-protein ligase TRIP12	TRIP12_S354
A0A7I2SVS4_S570	-0.0831858	0.62048	0.228718	0.00305159	Histone deacetylase	HDAC4_S570
A0A7I2SVS4_S637	NA	NA	NA	NA	Histone deacetylase	HDAC4_S637
A0A7I2V539_S47	-0.148188	0.12364	-0.00772085	0.943802	Glycylpeptide N-tetradecanoyltransferase	NMT1_S47
A0A7I2V5Q5_S410	0.0573356	0.391648	0.102186	0.193058	Peptidyl-prolyl cis-trans isomerase G	PPIG_S410
A0A7I2V5Q5_S412	-0.0397739	0.637798	-0.319727	0.00548404	Peptidyl-prolyl cis-trans isomerase G	PPIG_S412
A0A7I2V5Q5_S684	-0.263807	0.00395667	-0.157962	0.00315407	Peptidyl-prolyl cis-trans isomerase G	PPIG_S684
A0A7I2V5Q5_S741	-0.539725	0.00283261	-0.136476	0.34274	Peptidyl-prolyl cis-trans isomerase G	PPIG_S741
A0A7I2V5Q5_T355	0.102636	0.213414	-0.0285915	0.807769	Peptidyl-prolyl cis-trans isomerase G	PPIG_T355
A0A7I2V5S2_S125	0.105199	0.685147	-0.213813	0.477763	Nucleophosmin	NPM1_S125
A0A7I2V5S2_S243	-0.341891	0.0304688	-0.0993506	0.0650176	Nucleophosmin	NPM1_S243
A0A7I2V5S2_S4	0.35697	0.142611	0.0319003	0.80611	Nucleophosmin	NPM1_S4
A0A7I2V5S2_S70	-0.0801835	0.526504	0.0164156	0.860674	Nucleophosmin	NPM1_S70
A0A7I2V5Z3_S77	-0.0651678	0.633423	0.00960901	0.950796	Small glutamine-rich tetratricopeptide repeat-containing protein alpha	SGTA_S77
A0A7I2V5Z3_T285	0.231072	0.263636	-0.262984	0.0129538	Small glutamine-rich tetratricopeptide repeat-containing protein alpha	SGTA_T285
A0A7I2V5Z3_T81	0.231231	0.170486	-0.0100249	0.919851	Small glutamine-rich tetratricopeptide repeat-containing protein alpha	SGTA_T81
A0A7P0T8D4_S183	0.201151	0.162067	0.285803	0.000149549	Sorting nexin	SNX9_S183
A0A7P0TA85_S243	-0.0883752	0.398319	0.147568	0.170943	Basigin	BSG_S243
A0A7P0TAC5_S1808	-0.154261	0.254328	-0.351392	3.56331e-05	Huntingtin	HTT_S1808
A0A7P0TAC5_S1818	0.970685	3.29276e-05	0.210209	0.0372993	Huntingtin	HTT_S1818
A0A7P0TAC5_S346	0.034266	0.909048	-0.184291	0.115294	Huntingtin	HTT_S346
A0A7P0TAC5_S554	-0.150091	0.185121	0.0140136	0.788877	Huntingtin	HTT_S554
A0A7P0TAE3_S249	-0.191965	5.90529e-06	-0.0682077	0.337209	A-kinase anchor protein 8-like	AKAP8L_S249
A0A7P0TBC5_S245	0.045169	0.875055	-0.194058	0.246708	Anoctamin	ANO6_S245
A0A804F6T5_S284	0.00325257	0.982303	0.102504	0.257737	Pyruvate kinase	PKM_S284
A0A804F6T5_S72	0.0899277	0.639359	-0.0380566	0.711158	Pyruvate kinase	PKM_S72
A0A804HJG7_S603	-0.201101	0.00490895	-0.0761861	0.361013	CLIP-associating protein 2	CLASP2_S603
A0A804HJG7_S688	0.0567598	0.683404	0.177532	0.0803049	CLIP-associating protein 2	CLASP2_S688
A0A804HJG7_S692	0.0306103	0.812944	0.0777001	0.680489	CLIP-associating protein 2	CLASP2_S692
A0A804HJG7_S808	0.109658	0.330322	-0.411074	5.34071e-06	CLIP-associating protein 2	CLASP2_S808
A0A804HK76_S2438	NA	NA	NA	NA	Filamin-B	FLNB_S2438
A0A804HK76_T519	0.0386842	0.449547	-0.136854	0.322911	Filamin-B	FLNB_T519
A0A804HKQ1_S2889	-0.0418545	0.182383	-0.196492	0.0506855	RCR-type E3 ubiquitin transferase	MYCBP2_S2889
A0A804HL87_S377	-0.0697312	0.735669	-0.0406394	0.832931	Rap guanine nucleotide exchange factor 1	RAPGEF1_S377
A0A804HL87_S838	0.170927	0.162067	0.191397	0.220892	Rap guanine nucleotide exchange factor 1	RAPGEF1_S838
A0A804HL87_T315	-0.0758697	0.783612	-0.0879456	0.534456	Rap guanine nucleotide exchange factor 1	RAPGEF1_T315
A1X283_S291	0.197392	0.00345075	-0.187405	0.00189146	SH3 and PX domain-containing protein 2B	SH3PXD2B_S291
A6NFX8_S10	0.496725	2.89096e-08	0.0832691	0.000826134	ADP-sugar pyrophosphatase	NUDT5_S10
A6NFX8_S3	-0.529156	0.00678572	0.917094	0.0103031	ADP-sugar pyrophosphatase	NUDT5_S3
A8MXP9_S188	0.201059	0.107356	0.305044	0.000295008	Matrin-3	MATR3_S188
A8MXP9_S206	0.0818223	0.346538	-0.236621	0.0253878	Matrin-3	MATR3_S206
A8MXP9_S208	0.0605174	0.225526	-0.10558	0.153346	Matrin-3	MATR3_S208
A8MXP9_S596	-0.22138	0.146141	0.184926	0.0957449	Matrin-3	MATR3_S596
A8MXP9_S598	-0.134691	0.137394	-0.120755	0.147406	Matrin-3	MATR3_S598
A8MYT4_S181	-0.26403	0.228071	-0.118224	0.489037	Phosphatidylinositol 3-kinase catalytic subunit type 3	PIK3C3_S181
B0QY91_S486	-0.359052	0.0209248	0.278339	0.00102463	MICAL-like protein 1	MICALL1_S486
B0QY91_S578	0.16206	0.246582	0.0580361	0.3935	MICAL-like protein 1	MICALL1_S578
B0QYS7_S509	0.195965	0.15326	0.233003	0.022739	Transcription factor EB	TFEB_S509
B1AXG1_S198	-0.128847	0.527553	-0.278424	0.124316	Non-specific serine/threonine protein kinase	RPS6KA3_S198
B1AXG1_S686	-0.161404	0.206607	0.0132597	0.896995	Non-specific serine/threonine protein kinase	RPS6KA3_S686
B4DDD6_S207	0.0952243	0.716446	-0.330032	0.00500052	Drebrin-like protein	DBNL_S207
B4DDD6_S24	-0.00297868	0.980155	0.131153	0.133912	Drebrin-like protein	DBNL_S24
B4DDD6_T267	-0.44172	3.00892e-06	0.0477585	0.80611	Drebrin-like protein	DBNL_T267
B4DR61_T413	-0.277203	0.0717622	0.323812	0.0075953	Protein transport protein Sec61 subunit alpha isoform 1	SEC61A1_T413
B4DXZ6_S396	0.161014	0.290462	0.492936	0.00167057	Fragile X mental retardation syndrome-related protein 1	FXR1_S396
C9JA28_S105	0.518077	7.45755e-05	0.426256	0.00147734	Signal sequence receptor subunit gamma	SSR3_S105
C9JA28_S11	0.0824628	0.633246	0.174314	0.0757679	Signal sequence receptor subunit gamma	SSR3_S11
C9JRZ6_S50	-0.243461	0.00301381	-0.16874	0.0446748	MICOS complex subunit MIC19	CHCHD3_S50
C9JZR2_S230	-0.475144	0.0171073	-0.0282523	0.808825	Catenin delta-1	CTNND1_S230
C9JZR2_S288	0.0980665	0.255044	0.144148	0.306282	Catenin delta-1	CTNND1_S288
C9JZR2_S349	-0.0581095	0.766881	-0.243348	0.13224	Catenin delta-1	CTNND1_S349
D3DPS3_S113	0.115348	0.311369	0.0934011	0.155084	Arginine/proline rich coiled-coil 1, isoform CRA	MAP7D1_S113
D3DPS3_S116	-0.323528	0.000452823	-0.205074	0.126619	Arginine/proline rich coiled-coil 1, isoform CRA	MAP7D1_S116
D3DPS3_S544	-0.0808683	0.469355	0.144793	0.00602967	Arginine/proline rich coiled-coil 1, isoform CRA	MAP7D1_S544
D3DPS3_S548	-0.0884611	0.40676	0.162227	0.00131098	Arginine/proline rich coiled-coil 1, isoform CRA	MAP7D1_S548
D3DPS3_T97	-0.105703	0.147674	-0.134966	0.0456744	Arginine/proline rich coiled-coil 1, isoform CRA	MAP7D1_T97
D6REX3_S1194	-0.05104	0.529142	-0.0985457	0.069027	Protein transport protein Sec31A	SEC31A_S1194
D6REX3_S521	-0.0528619	0.609074	0.0724602	0.183509	Protein transport protein Sec31A	SEC31A_S521
D6REX3_S527	0.0125275	0.710387	0.0539112	0.607729	Protein transport protein Sec31A	SEC31A_S527
D6REX3_S532	0.0768115	0.685147	0.109814	0.00048735	Protein transport protein Sec31A	SEC31A_S532
D6REX3_S799	-0.186506	0.00495332	-0.186822	0.00374198	Protein transport protein Sec31A	SEC31A_S799
D9J307_S359	-0.171912	0.0986577	-0.347472	0.0207345	HLA class I antigen	HLA-B_S359
D9J307_T361	-0.195132	0.0015493	-0.154969	0.21523	HLA class I antigen	HLA-B_T361
E7EQL5_S83	0.563988	0.00232432	0.195526	0.0397032	Cytoplasmic dynein 1 intermediate chain 2 (Fragment)	DYNC1I2_S83
E7ETY2_S1350	0.299688	0.0445586	-0.00703242	0.969621	Treacle protein	TCOF1_S1350
E7ETY2_S1378	-0.290362	0.000211462	0.113682	0.360145	Treacle protein	TCOF1_S1378
E7ETY2_S1471	-0.0994313	0.114862	0.0654584	0.680223	Treacle protein	TCOF1_S1471
E7ETY2_S233	-0.206581	0.0165956	0.0359361	0.820315	Treacle protein	TCOF1_S233
E7ETY2_S381	-0.34392	0.000342797	0.115393	0.423886	Treacle protein	TCOF1_S381
E7ETY2_S906	-0.273253	9.7581e-08	0.43973	0.00038042	Treacle protein	TCOF1_S906
E7ETY4_S40	0.440659	0.000328074	0.36259	0.0935247	Non-specific serine/threonine protein kinase	MARK2_S40
E7ETY4_S409	0.513615	0.00418406	0.509128	1.19937e-05	Non-specific serine/threonine protein kinase	MARK2_S409
E7ETY4_S455	-0.165564	0.101486	-0.0416893	0.667276	Non-specific serine/threonine protein kinase	MARK2_S455
E7ETY4_S485	-0.0385748	0.625888	-0.0665756	0.520678	Non-specific serine/threonine protein kinase	MARK2_S485
E7ETY4_S568	-0.0413722	0.674762	-0.178469	0.00443255	Non-specific serine/threonine protein kinase	MARK2_S568
E7EVA0_S2086	-0.520441	0.00189115	-0.036304	0.808825	Microtubule-associated protein	MAP4_S2086
E7EVA0_S2218	-0.234225	0.286494	-0.0047632	0.978528	Microtubule-associated protein	MAP4_S2218
E7EVA0_S297	0.210669	0.158372	0.146314	0.34988	Microtubule-associated protein	MAP4_S297
E7EVA0_S524	0.346168	0.0379126	0.433722	0.0605261	Microtubule-associated protein	MAP4_S524
E7EVA0_T299	0.541425	3.55509e-05	0.298998	0.0243239	Microtubule-associated protein	MAP4_T299
E7EVA0_T538	-0.0105392	0.924807	-0.1168	0.0992149	Microtubule-associated protein	MAP4_T538
E7EVC7_S304	-0.0150246	0.81151	0.271335	0.000682919	Autophagy-related protein 16-1	ATG16L1_S304
E7EW05_S548	-0.026428	0.799627	-0.12969	0.0134414	Protein SDA1	SDAD1_S548
E7EX17_S422	0.117947	0.13892	0.222581	0.000960246	Eukaryotic translation initiation factor 4B	EIF4B_S422
E7EX17_S424	0.0300036	0.775434	0.101252	0.518465	Eukaryotic translation initiation factor 4B	EIF4B_S424
E7EX17_S425	0.15347	0.289549	0.428289	0.0429937	Eukaryotic translation initiation factor 4B	EIF4B_S425
E7EX17_S502	0.585811	5.40561e-05	0.356287	0.0747342	Eukaryotic translation initiation factor 4B	EIF4B_S502
E7EX17_S503	0.313917	0.0271615	0.292605	0.00648422	Eukaryotic translation initiation factor 4B	EIF4B_S503
E7EX17_S509	0.307091	0.0289509	0.524817	6.24558e-05	Eukaryotic translation initiation factor 4B	EIF4B_S509
E7EX17_S93	0.0183294	0.898977	-0.0508225	0.597723	Eukaryotic translation initiation factor 4B	EIF4B_S93
E7EX17_T420	0.266639	0.000620267	0.257009	0.0784975	Eukaryotic translation initiation factor 4B	EIF4B_T420
E7EX17_T505	0.292462	0.0335704	0.567689	4.27294e-05	Eukaryotic translation initiation factor 4B	EIF4B_T505
E7EX17_T511	1.15508	0.000172326	0.625549	0.00946648	Eukaryotic translation initiation factor 4B	EIF4B_T511
E9PC47_S340	-0.107943	0.415743	-0.312952	0.0151489	LIM domain kinase 1	LIMK1_S340
E9PCW1_S49	0.187211	0.164245	0.213448	0.00115988	Golgi SNAP receptor complex member 1	GOSR1_S49
E9PF32_S552	0.00376935	0.986044	0.139863	0.106305	DENN domain-containing protein 3	DENND3_S552
E9PFN4_S1172	0.0464992	8.48595e-06	0.175023	0.000104705	Anion exchange protein	SLC4A7_S1172
E9PFN4_S1209	-3.45376e-05	0.999675	-0.0130531	0.958093	Anion exchange protein	SLC4A7_S1209
E9PFN4_S19	0.142026	0.529366	0.242934	0.00131098	Anion exchange protein	SLC4A7_S19
E9PFN4_S85	0.477612	0.0356173	0.0961419	0.437727	Anion exchange protein	SLC4A7_S85
E9PFN4_S93	0.155271	0.391822	0.0618229	0.609215	Anion exchange protein	SLC4A7_S93
E9PHY5_S38	0.212199	0.120911	-0.33003	0.00290235	Band 4.1-like protein 2	EPB41L2_S38
E9PHY5_S39	-0.250205	0.00338757	-0.052048	0.376051	Band 4.1-like protein 2	EPB41L2_S39
E9PHY5_S499	-0.124705	0.157078	0.0642673	0.665734	Band 4.1-like protein 2	EPB41L2_S499
E9PHY5_S58	0.216177	0.00550899	-0.332184	0.00974616	Band 4.1-like protein 2	EPB41L2_S58
E9PHY5_S613	0.171107	0.0516273	-0.349682	0.000184751	Band 4.1-like protein 2	EPB41L2_S613
E9PHY5_S645	0.182355	0.000405117	0.0446397	0.697917	Band 4.1-like protein 2	EPB41L2_S645
E9PHY5_S87	-0.30111	0.00490895	-0.160987	0.0577817	Band 4.1-like protein 2	EPB41L2_S87
E9PKP7_S352	0.0342253	0.84181	-0.212729	0.029925	Nucleolar transcription factor 1	UBTF_S352
E9PL71_S109	0.0867594	0.390639	-0.249715	0.000198824	Elongation factor 1-delta (Fragment)	EEF1D_S109
E9PL71_S138	-0.194223	0.0637223	-0.0349351	0.371065	Elongation factor 1-delta (Fragment)	EEF1D_S138
E9PQW4_T202	0.142938	0.193472	0.268476	0.000481765	Mitogen-activated protein kinase	MAPK3_T202
E9PRZ1_S6	0.314478	0.0699413	0.445457	0.116791	Protein SAAL1	SAAL1_S6
F2Z357_S499	-0.213728	0.000837409	0.159078	0.121144	Rap1 GTPase-activating protein 1	RAP1GAP_S499
F5GWT4_S1014	0.428015	5.63532e-05	0.0633895	0.617518	Non-specific serine/threonine protein kinase	WNK1_S1014
F5GWT4_S1763	-0.0937503	0.768644	0.127685	0.609215	Non-specific serine/threonine protein kinase	WNK1_S1763
F5GWT4_S1764	0.243783	0.00946578	0.0609657	0.303892	Non-specific serine/threonine protein kinase	WNK1_S1764
F5GWT4_S1779	0.204768	0.363233	0.192337	0.0472482	Non-specific serine/threonine protein kinase	WNK1_S1779
F5GWT4_S1781	0.169378	0.291523	0.0731512	0.609215	Non-specific serine/threonine protein kinase	WNK1_S1781
F5GWT4_S1784	0.243827	0.17183	0.244307	0.0128198	Non-specific serine/threonine protein kinase	WNK1_S1784
F5GWT4_S183	0.0827035	0.417916	-0.336154	0.00292033	Non-specific serine/threonine protein kinase	WNK1_S183
F5GWT4_S185	0.336493	0.145659	-0.292433	0.0049655	Non-specific serine/threonine protein kinase	WNK1_S185
F5H538_S1247	0.181843	0.236462	-0.143513	0.0991126	Mitogen-activated protein kinase kinase kinase 4	MAP3K4_S1247
F5H538_S499	0.412688	0.0184981	-0.380457	0.000855523	Mitogen-activated protein kinase kinase kinase 4	MAP3K4_S499
F5H538_S84	-0.167907	0.0839622	-0.233034	0.0114419	Mitogen-activated protein kinase kinase kinase 4	MAP3K4_S84
F5H5P2_S371	-0.00602108	0.961374	0.126884	0.156112	2-oxoisovalerate dehydrogenase subunit alpha	3 SV_S371
F5H5P2_S381	-0.177965	0.0883291	-0.290947	0.00123812	2-oxoisovalerate dehydrogenase subunit alpha	3 SV_S381
F5H5P2_T372	0.00715572	0.889145	-0.187571	0.000606056	2-oxoisovalerate dehydrogenase subunit alpha	3 SV_T372
F8VQE1_S202	-0.052367	0.715537	0.171145	0.26396	LIM domain and actin-binding protein 1	LIMA1_S202
F8VQE1_S329	0.0521506	0.675075	0.162046	0.133912	LIM domain and actin-binding protein 1	LIMA1_S329
F8VQE1_S525	-0.0873349	0.0919917	0.00884591	0.901668	LIM domain and actin-binding protein 1	LIMA1_S525
F8VQE1_S537	0.0589091	0.618627	0.111713	0.515635	LIM domain and actin-binding protein 1	LIMA1_S537
F8VQE1_S65	0.142547	0.350605	0.422657	8.9034e-05	LIM domain and actin-binding protein 1	LIMA1_S65
F8VQE1_T326	0.102084	0.000542797	0.220049	0.0276179	LIM domain and actin-binding protein 1	LIMA1_T326
F8VV52_S156	-0.0800747	0.545188	0.0114088	0.937354	CCR4-NOT transcription complex subunit 2 (Fragment)	CNOT2_S156
F8VV59_S28	0.0959723	0.363233	0.100646	0.432044	Nucleosome assembly protein 1-like 1	NAP1L1_S28
F8VV59_T21	-0.120785	0.0949383	-0.213566	6.00786e-12	Nucleosome assembly protein 1-like 1	NAP1L1_T21
F8W914_S79	0.806606	0.000427039	0.206086	0.136002	Reticulon	RTN4_S79
F8WCT1_S140	-0.0727504	0.712757	0.143812	0.0542489	ADP-ribosylation factor-like protein 6-interacting protein 4	ARL6IP4_S140
F8WE88_S1652	NA	NA	NA	NA	Unconventional myosin-Va	MYO5A_S1652
G3V515_S123	-0.511999	0.000213489	0.291227	0.0401128	mRNA decay activator protein ZFP36L1 (Fragment)	ZFP36L1_S123
G3V515_S161	-0.0760608	0.463176	-0.0260313	0.829881	mRNA decay activator protein ZFP36L1 (Fragment)	ZFP36L1_S161
G3V599_S1057	-0.20332	0.133364	0.0976472	0.0814386	Melanoma inhibitory activity protein 2	MIA2_S1057
G3V599_S1071	-0.0171152	0.935687	-0.0711821	0.615844	Melanoma inhibitory activity protein 2	MIA2_S1071
G3V599_S1131	-0.145806	0.111928	0.281067	0.0173298	Melanoma inhibitory activity protein 2	MIA2_S1131
G3V599_S1170	-0.186897	0.145659	0.0200792	0.906282	Melanoma inhibitory activity protein 2	MIA2_S1170
G3V5V3_S375	-0.0173937	0.8959	0.153849	0.190359	Nuclear export mediator factor NEMF (Fragment)	NEMF_S375
G3V5V3_S789	0.341737	0.00195665	0.254261	3.43837e-06	Nuclear export mediator factor NEMF (Fragment)	NEMF_S789
H0Y5K5_S115	-0.0759048	0.500844	-0.185543	0.0429937	Endoplasmic reticulum-Golgi intermediate compartment protein 3 (Fragment)	ERGIC3_S115
H0Y764_S1161	0.672498	3.64045e-05	0.434304	0.0151442	Neurobeachin-like protein 2 (Fragment)	NBEAL2_S1161
H0Y764_T1157	0.773828	0.000282451	0.364748	0.100898	Neurobeachin-like protein 2 (Fragment)	NBEAL2_T1157
H0Y8X4_S238	0.128166	0.0131827	-0.0735327	0.472311	2'-deoxynucleoside 5'-phosphate N-hydrolase 1 (Fragment)	DNPH1_S238
H0Y938_S859	-0.152091	0.0345587	-0.114994	0.0292229	Coatomer subunit beta'	COPB2_S859
H0Y938_S867	0.053346	0.600241	-0.135877	0.0171872	Coatomer subunit beta'	COPB2_S867
H0YG16_S231	NA	NA	NA	NA	Kinesin light chain 1 (Fragment)	KLC1_S231
H0YG16_S262	-0.401643	0.00318912	0.211355	0.22256	Kinesin light chain 1 (Fragment)	KLC1_S262
H0YHX9_S186	0.268012	0.101708	0.00958356	0.862	Nascent polypeptide-associated complex subunit alpha	NACA_S186
H0YHX9_T177	0.0413429	0.786085	-0.259311	0.066143	Nascent polypeptide-associated complex subunit alpha	NACA_T177
H0YHX9_T179	0.0197575	0.909048	0.0890907	0.00846209	Nascent polypeptide-associated complex subunit alpha	NACA_T179
H0YHX9_T181	-0.017024	0.899018	-0.00504677	0.948323	Nascent polypeptide-associated complex subunit alpha	NACA_T181
H0YHX9_T194	-0.0819742	0.205619	-0.0944315	0.214535	Nascent polypeptide-associated complex subunit alpha	NACA_T194
H0YIV4_S63	-0.0720517	0.428105	0.24823	0.13691	Nucleosome assembly protein 1-like 1 (Fragment)	NAP1L1_S63
H0YIV4_T56	-0.28056	0.00890331	-0.334772	0.0653571	Nucleosome assembly protein 1-like 1 (Fragment)	NAP1L1_T56
H0YKT5_S208	0.00479945	0.974705	0.0555649	0.449207	Transducin-like enhancer protein 3	TLE3_S208
H0YKT5_S245	0.0827675	0.00231327	0.0736939	0.308519	Transducin-like enhancer protein 3	TLE3_S245
H0YKT5_S250	0.0754231	0.0729702	0.260418	0.0710108	Transducin-like enhancer protein 3	TLE3_S250
H0YKT5_S268	-0.0916755	0.469355	-0.19994	0.0388502	Transducin-like enhancer protein 3	TLE3_S268
H0YKT5_S272	-0.098493	0.445692	-0.197159	0.0415887	Transducin-like enhancer protein 3	TLE3_S272
H0YKT5_S291	-0.235332	0.000409805	-0.0893859	0.512627	Transducin-like enhancer protein 3	TLE3_S291
H0YLM8_S2400	NA	NA	NA	NA	DmX-like protein 2	DMXL2_S2400
H3BLV9_S327	-0.471051	6.01271e-10	-0.205027	0.00147734	SRSF protein kinase 1 (Fragment)	SRPK1_S327
H3BMM9_S118	-0.275807	0.0979039	-1.85666	8.76592e-07	RNA-binding protein with serine-rich domain 1 (Fragment)	RNPS1_S118
H3BMM9_S120	-0.196623	0.141275	-1.7095	0.000302191	RNA-binding protein with serine-rich domain 1 (Fragment)	RNPS1_S120
H3BMM9_S123	-0.255264	0.166589	-0.927174	0.00119643	RNA-binding protein with serine-rich domain 1 (Fragment)	RNPS1_S123
H3BMM9_S125	-0.442483	0.0356331	-0.366304	0.185832	RNA-binding protein with serine-rich domain 1 (Fragment)	RNPS1_S125
H3BMM9_S127	-0.302752	0.0334157	-1.80738	3.21872e-06	RNA-binding protein with serine-rich domain 1 (Fragment)	RNPS1_S127
H3BMM9_S69	-0.0665413	0.702742	-0.120457	0.0180045	RNA-binding protein with serine-rich domain 1 (Fragment)	RNPS1_S69
H3BMM9_S70	0.149987	0.383549	-0.640727	0.0127079	RNA-binding protein with serine-rich domain 1 (Fragment)	RNPS1_S70
H3BMM9_S74	-0.419798	0.081824	-0.500937	0.00190901	RNA-binding protein with serine-rich domain 1 (Fragment)	RNPS1_S74
H3BMM9_T75	-0.0555821	0.869087	-0.723344	0.130338	RNA-binding protein with serine-rich domain 1 (Fragment)	RNPS1_T75
H3BUV4_S31	0.126079	0.221967	0.498262	0.00037037	Ceroid-lipofuscinosis neuronal protein 6	CLN6_S31
I3L4Y1_S225	-0.0640129	0.551217	-0.256411	0.00118229	Active breakpoint cluster region-related protein	ABR_S225
I3L4Y1_S312	-0.0447331	0.699238	0.0288679	0.830144	Active breakpoint cluster region-related protein	ABR_S312
I3L4Y1_S316	0.0551683	0.655756	-0.0191675	0.901808	Active breakpoint cluster region-related protein	ABR_S316
I3L4Y1_S331	-0.286434	0.00395667	-0.285235	0.00829299	Active breakpoint cluster region-related protein	ABR_S331
J3KMZ8_S142	-0.219128	0.0073903	-0.203023	0.010335	Zinc finger protein ubi-d4	DPF2_S142
J3KN59_S235	-0.244663	4.45569e-06	0.0256447	0.591226	BCL2/adenovirus E1B 19 kDa protein-interacting protein 2	BNIP2_S235
J3KNR0_S492	-0.0552936	0.323609	-0.125756	0.0392485	Non-specific serine/threonine protein kinase	MARK3_S492
J3KNR0_S606	-0.070381	0.298916	-0.091908	0.0372975	Non-specific serine/threonine protein kinase	MARK3_S606
J3KNR0_S608	-0.212553	0.505826	-0.0168437	0.724114	Non-specific serine/threonine protein kinase	MARK3_S608
J3KP75_S53	0.0191867	0.936981	0.264733	0.079332	Phosphatase and actin regulator	PHACTR2_S53
J3KPD3_S137	NA	NA	NA	NA	RNA binding motif protein 7, isoform CRA	RBM7_S137
J3KPD6_T412	-0.176469	0.000601128	0.143465	0.356955	Tyrosine-protein kinase	HCK_T412
J3KR44_S16	0.44046	0.00358888	-0.0570913	0.636933	Ubiquitin thioesterase	OTUB1_S16
J3KR55_S125	0.220437	0.0132072	0.201895	0.0655746	Protein-tyrosine-phosphatase (Fragment)	PTPN7_S125
J3KR55_S224	0.793288	0.000100196	0.283872	0.0823382	Protein-tyrosine-phosphatase (Fragment)	PTPN7_S224
J3KS94_S112	NA	NA	NA	NA	Myelin basic protein (Fragment)	MBP_S112
J3KS94_S19	NA	NA	NA	NA	Myelin basic protein (Fragment)	MBP_S19
J3KTL2_S199	-0.0389455	0.746845	-0.0713693	0.342855	Serine/arginine-rich splicing factor 1	SRSF1_S199
J3KTL2_S201	-0.0302387	0.801279	-0.0340802	0.708411	Serine/arginine-rich splicing factor 1	SRSF1_S201
J3QQJ5_S1036	0.0129949	0.920668	0.204834	0.0131604	Trafficking protein particle complex subunit 8	TRAPPC8_S1036
K7EK35_S749	-0.17203	0.012507	0.116478	0.152124	Signal transducer and activator of transcription	STAT5A_S749
K7EK60_S202	0.0195006	0.911513	0.283225	0.0353619	Formin-like protein 1	FMNL1_S202
K7EK60_S681	0.530507	0.00149319	0.162466	0.0381516	Formin-like protein 1	FMNL1_S681
K7EMM8_S137	0.960263	3.0856e-06	0.284098	0.0601985	Glyoxylate reductase 1 homolog (Fragment)	GLYR1_S137
K7EMM8_S139	-0.0804614	0.399839	-0.0141563	0.8982	Glyoxylate reductase 1 homolog (Fragment)	GLYR1_S139
K7EMM8_S155	0.00912032	0.967614	0.525415	0.0107568	Glyoxylate reductase 1 homolog (Fragment)	GLYR1_S155
K7EQY5_S498	0.293577	0.0352789	0.323684	0.0941847	Tyrosine-protein kinase	MATK_S498
K7EQY5_S500	0.174787	0.290462	-0.138227	0.205228	Tyrosine-protein kinase	MATK_S500
M0QZM1_S296	-0.230324	0.275981	-0.417693	3.11759e-05	Heterogeneous nuclear ribonucleoprotein M (Fragment)	HNRNPM_S296
M0QZM1_S343	0.352467	0.000229085	-0.0553575	0.221143	Heterogeneous nuclear ribonucleoprotein M (Fragment)	HNRNPM_S343
O00116_S65	-0.094638	0.436373	-0.0629563	0.500749	Alkyldihydroxyacetonephosphate synthase, peroxisomal	AGPS_S65
O00159_S408	0.123943	0.279871	0.460303	6.56297e-05	Unconventional myosin-Ic	MYO1C_S408
O00160_S1001	0.153122	0.0255835	-0.141968	0.298907	Unconventional myosin-If	MYO1F_S1001
O00160_S986	0.184062	0.00079589	0.09781	0.409403	Unconventional myosin-If	MYO1F_S986
O00160_T1005	0.0463427	0.489333	-0.15433	0.156757	Unconventional myosin-If	MYO1F_T1005
O00178_S25	0.141356	0.0658491	-0.078932	0.331908	GTP-binding protein 1	GTPBP1_S25
O00193_S17	0.156885	0.580198	0.0536006	0.880904	Small acidic protein	SMAP_S17
O00203_S276	0.0260442	0.909048	0.166572	0.00160543	AP-3 complex subunit beta-1	AP3B1_S276
O00299_S146	0.00691184	0.972939	-0.0351938	0.602332	Chloride intracellular channel protein 1	CLIC1_S146
O00299_S156	-0.00447817	0.942814	-0.0295853	0.711022	Chloride intracellular channel protein 1	CLIC1_S156
O00299_S211	0.150309	0.202288	0.119223	0.055674	Chloride intracellular channel protein 1	CLIC1_S211
O00418_S18	0.107779	0.433995	0.00899298	0.930963	Eukaryotic elongation factor 2 kinase	EEF2K_S18
O00418_S445	-0.109652	0.315084	0.186862	0.00236542	Eukaryotic elongation factor 2 kinase	EEF2K_S445
O00418_S462	0.158824	0.738219	0.473598	0.000481765	Eukaryotic elongation factor 2 kinase	EEF2K_S462
O00418_S474	-0.157445	0.517231	0.671141	0.00549876	Eukaryotic elongation factor 2 kinase	EEF2K_S474
O00418_S500	-0.249178	2.0236e-08	0.183031	0.44146	Eukaryotic elongation factor 2 kinase	EEF2K_S500
O00421_S329	-0.127915	0.255044	0.0937809	0.66448	C-C chemokine receptor-like 2	CCRL2_S329
O00425_S184	-0.0245873	0.747837	0.113596	0.387577	Insulin-like growth factor 2 mRNA-binding protein 3	IGF2BP3_S184
O00505_S60	-0.148965	0.0925381	0.0509505	0.307289	Importin subunit alpha-4	KPNA3_S60
O00567_S520	-0.0857989	0.167196	-0.0418353	0.581486	Nucleolar protein 56	NOP56_S520
O00567_S569	-0.193774	0.147513	0.199915	0.00138607	Nucleolar protein 56	NOP56_S569
O00567_S570	-0.155288	0.340324	0.222986	0.000183132	Nucleolar protein 56	NOP56_S570
O00629_S60	0.216352	0.243533	-0.0397636	0.793569	Importin subunit alpha-3	KPNA4_S60
O14497_S1184	0.130687	0.222655	-0.17466	0.0013909	AT-rich interactive domain-containing protein 1A	ARID1A_S1184
O14497_S1755	0.13308	0.495197	-0.0207055	0.680981	AT-rich interactive domain-containing protein 1A	ARID1A_S1755
O14497_S363	0.104944	0.65594	-0.0200149	0.882765	AT-rich interactive domain-containing protein 1A	ARID1A_S363
O14497_S696	0.140613	0.0247332	0.190428	0.0251782	AT-rich interactive domain-containing protein 1A	ARID1A_S696
O14545_S415	NA	NA	NA	NA	TRAF-type zinc finger domain-containing protein 1	TRAFD1_S415
O14579_S99	-0.127785	0.0379126	0.0310041	0.764864	Coatomer subunit epsilon	COPE_S99
O14617_S658	0.520008	1.23666e-06	0.196617	0.0819077	AP-3 complex subunit delta-1	AP3D1_S658
O14617_S686	-0.480413	0.00017778	-0.347024	8.82612e-05	AP-3 complex subunit delta-1	AP3D1_S686
O14617_S829	-0.475702	0.00870912	-0.0595111	0.841355	AP-3 complex subunit delta-1	AP3D1_S829
O14745_S290	NA	NA	NA	NA	Na(+)/H(+) exchange regulatory cofactor NHE-RF1	SLC9A3R1_S290
O14828_S32	0.451106	0.0014205	0.522224	0.000497697	Secretory carrier-associated membrane protein 3	SCAMP3_S32
O14867_S445	NA	NA	NA	NA	Transcription regulator protein BACH1	BACH1_S445
O14974_S445	-0.233301	0.286494	1.14011	1.31895e-06	Protein phosphatase 1 regulatory subunit 12A	PPP1R12A_S445
O14974_T696	0.451854	0.029481	0.44273	4.95333e-05	Protein phosphatase 1 regulatory subunit 12A	PPP1R12A_T696
O14976_S780	0.375009	0.151431	0.551477	0.0108253	Cyclin-G-associated kinase	GAK_S780
O14979_S241	0.164617	0.14119	0.265702	0.000100661	Heterogeneous nuclear ribonucleoprotein D-like	HNRNPDL_S241
O14980_S387	0.055738	0.0665407	-0.150314	0.00859965	Exportin-1	XPO1_S387
O14980_S391	0.231847	0.000107312	-0.205052	0.146849	Exportin-1	XPO1_S391
O15085_S1295	NA	NA	NA	NA	Rho guanine nucleotide exchange factor 11	ARHGEF11_S1295
O15143_S310	-0.515844	2.06796e-09	-0.135394	0.366542	Actin-related protein 2/3 complex subunit 1B	ARPC1B_S310
O15164_S811	-0.370075	0.0247932	-0.114077	0.279431	Transcription intermediary factor 1-alpha	TRIM24_S811
O15173_T211	-0.286758	0.00616267	-0.0854337	0.0362939	Membrane-associated progesterone receptor component 2	PGRMC2_T211
O15400_S129	0.0126189	0.738826	0.0661295	0.309244	Syntaxin-7	STX7_S129
O15530_S241	NA	NA	NA	NA	3-phosphoinositide-dependent protein kinase 1	PDPK1_S241
O43237_S194	0.200648	0.114155	0.243796	0.0365682	Cytoplasmic dynein 1 light intermediate chain 2	DYNC1LI2_S194
O43290_S448	0.292453	0.0172921	0.238042	2.60601e-07	U4/U6.U5 tri-snRNP-associated protein 1	SART1_S448
O43290_S474	-0.207969	0.000213489	0.00292402	0.929656	U4/U6.U5 tri-snRNP-associated protein 1	SART1_S474
O43290_S48	0.0108578	0.796408	-0.0308986	0.631464	U4/U6.U5 tri-snRNP-associated protein 1	SART1_S48
O43290_S486	-0.207969	0.000213489	0.00292402	0.929656	U4/U6.U5 tri-snRNP-associated protein 1	SART1_S486
O43314_S1006	-0.319942	3.00774e-06	0.108301	0.116791	Inositol hexakisphosphate and diphosphoinositol-pentakisphosphate kinase 2	PPIP5K2_S1006
O43314_S493	-0.33772	0.00119846	0.0638282	0.35233	Inositol hexakisphosphate and diphosphoinositol-pentakisphosphate kinase 2	PPIP5K2_S493
O43318_S389	0.0715356	0.0341667	-0.270686	8.28072e-07	Mitogen-activated protein kinase kinase kinase 7	MAP3K7_S389
O43318_S439	0.249783	0.00010499	-0.0315542	0.833378	Mitogen-activated protein kinase kinase kinase 7	MAP3K7_S439
O43395_S619	-0.409509	0.000100196	0.209665	0.321582	U4/U6 small nuclear ribonucleoprotein Prp3	PRPF3_S619
O43432_S1156	0.0418396	0.848828	0.137465	0.489723	Eukaryotic translation initiation factor 4 gamma 3	EIF4G3_S1156
O43432_S1582	0.0447708	0.690232	-0.0306121	0.58288	Eukaryotic translation initiation factor 4 gamma 3	EIF4G3_S1582
O43432_S495	0.00330458	0.980885	-0.0125287	0.943802	Eukaryotic translation initiation factor 4 gamma 3	EIF4G3_S495
O43488_S255	-0.196735	0.097761	-0.306821	2.92733e-05	Aflatoxin B1 aldehyde reductase member 2	AKR7A2_S255
O43493_S351	0.489665	0.374079	-0.370958	0.170943	Trans-Golgi network integral membrane protein 2	TGOLN2_S351
O43493_S66	-0.780949	1.19108e-05	0.454699	0.0046833	Trans-Golgi network integral membrane protein 2	TGOLN2_S66
O43493_S71	-0.312938	0.0288833	0.181359	1.897e-06	Trans-Golgi network integral membrane protein 2	TGOLN2_S71
O43493_T296	-0.0558413	0.853422	0.213799	0.0965066	Trans-Golgi network integral membrane protein 2	TGOLN2_T296
O43566_S20	-0.0362326	0.48217	-0.0278321	0.80512	Regulator of G-protein signaling 14	RGS14_S20
O43566_S203	-0.24474	2.52582e-05	-0.184696	0.113184	Regulator of G-protein signaling 14	RGS14_S203
O43566_S288	0.258083	0.239989	0.0127715	0.922753	Regulator of G-protein signaling 14	RGS14_S288
O43583_T86	-0.305405	0.192192	-0.712701	5.15284e-06	Density-regulated protein	DENR_T86
O43586_S330	0.0457653	0.598222	0.0145101	0.895782	Proline-serine-threonine phosphatase-interacting protein 1	PSTPIP1_S330
O43586_S359	0.454964	0.00164051	-0.186944	0.227814	Proline-serine-threonine phosphatase-interacting protein 1	PSTPIP1_S359
O43598_S169	-0.0583491	0.813143	-0.0959612	0.0760913	2'-deoxynucleoside 5'-phosphate N-hydrolase 1	DNPH1_S169
O43719_S387	0.717066	0.00303069	0.758685	0.00128551	HIV Tat-specific factor 1	HTATSF1_S387
O43719_S498	-0.20746	0.118165	0.128493	0.325501	HIV Tat-specific factor 1	HTATSF1_S498
O43719_S579	0.136008	0.739499	-0.37303	0.177125	HIV Tat-specific factor 1	HTATSF1_S579
O43760_S3	-0.514467	0.000418548	-0.524314	5.2667e-06	Synaptogyrin-2	SYNGR2_S3
O43823_S323	-0.133425	0.413794	0.106308	0.116791	A-kinase anchor protein 8	AKAP8_S323
O43823_S328	-0.0224844	0.794997	0.0540943	0.2002	A-kinase anchor protein 8	AKAP8_S328
O43847_S86	0.0312711	0.811033	0.0941575	0.23	Nardilysin	NRDC_S86
O43847_S94	0.0371353	0.482809	0.144619	0.0028167	Nardilysin	NRDC_S94
O43852_S44	0.17952	0.515504	0.0306762	0.714249	Calumenin	CALU_S44
O43852_Y47	0.0642045	0.807731	-0.0261907	0.780554	Calumenin	CALU_Y47
O60264_S66	0.0266677	0.784715	0.00361554	0.969621	SWI/SNF-related matrix-associated actin-dependent regulator of chromatin subfamily A member 5	SMARCA5_S66
O60271_S251	-0.0799404	0.14477	0.0682469	0.390854	C-Jun-amino-terminal kinase-interacting protein 4	SPAG9_S251
O60271_S329	-0.139059	0.064466	0.274723	0.126619	C-Jun-amino-terminal kinase-interacting protein 4	SPAG9_S329
O60271_S332	-0.171928	0.0225782	0.0719226	0.532814	C-Jun-amino-terminal kinase-interacting protein 4	SPAG9_S332
O60271_S364	-0.474116	0.00113177	-0.368475	0.00142811	C-Jun-amino-terminal kinase-interacting protein 4	SPAG9_S364
O60271_S730	-0.211279	0.0618617	0.17246	0.00963766	C-Jun-amino-terminal kinase-interacting protein 4	SPAG9_S730
O60271_S732	-0.476589	0.00330392	0.125835	0.272208	C-Jun-amino-terminal kinase-interacting protein 4	SPAG9_S732
O60271_S733	-0.383005	0.0242403	-0.0245318	0.57245	C-Jun-amino-terminal kinase-interacting protein 4	SPAG9_S733
O60271_T217	0.526509	0.000389162	0.509237	0.000675669	C-Jun-amino-terminal kinase-interacting protein 4	SPAG9_T217
O60271_T226	0.771406	3.5358e-07	0.318182	0.0545725	C-Jun-amino-terminal kinase-interacting protein 4	SPAG9_T226
O60493_S72	0.197253	0.102998	-0.12238	0.23	Sorting nexin-3	SNX3_S72
O60502_S364	-0.206796	0.211638	0.0371425	0.782964	Protein O-GlcNAcase	OGA_S364
O60684_S6	-0.0727825	0.577368	-0.00178994	0.978151	Importin subunit alpha-7	KPNA6_S6
O60711_S19	0.218714	1.60908e-08	0.107699	0.114055	Leupaxin	LPXN_S19
O60749_S119	0.0767462	0.635661	-0.0328412	0.825093	Sorting nexin-2	SNX2_S119
O60749_T104	0.321307	0.00490895	0.146497	0.146473	Sorting nexin-2	SNX2_T104
O60763_S942	-0.0959601	0.271478	0.0589196	0.501722	General vesicular transport factor p115	USO1_S942
O60784_S160	0.666047	0.0320841	0.254094	0.00803948	Target of Myb protein 1	TOM1_S160
O60784_S355	0.153425	0.00131087	-0.28407	0.111791	Target of Myb protein 1	TOM1_S355
O60784_S376	-0.0949994	0.277994	-0.169276	0.000124928	Target of Myb protein 1	TOM1_S376
O60784_S461	0.598928	0.000571888	0.0996047	0.20868	Target of Myb protein 1	TOM1_S461
O60832_S494	-0.0385937	0.751437	0.0261411	0.696566	H/ACA ribonucleoprotein complex subunit DKC1	DKC1_S494
O60832_S513	0.063302	0.516024	-0.244261	0.00237568	H/ACA ribonucleoprotein complex subunit DKC1	DKC1_S513
O60841_S107	0.310187	0.000400551	0.0914963	0.146473	Eukaryotic translation initiation factor 5B	EIF5B_S107
O60841_S113	-0.536309	1.92718e-07	0.077645	0.13224	Eukaryotic translation initiation factor 5B	EIF5B_S113
O60841_S164	-0.212282	0.00473626	-0.0123694	0.754419	Eukaryotic translation initiation factor 5B	EIF5B_S164
O60841_S214	-0.218055	0.0103783	-0.0441963	0.0933169	Eukaryotic translation initiation factor 5B	EIF5B_S214
O60861_S117	0.287812	0.0639879	0.0343359	0.659731	Growth arrest-specific protein 7	GAS7_S117
O75030_S504	-0.261787	0.00852699	-0.347856	0.0214264	Microphthalmia-associated transcription factor	MITF_S504
O75179_S19	0.0195138	0.930432	-0.0708616	0.00213632	Ankyrin repeat domain-containing protein 17	ANKRD17_S19
O75351_S102	-0.297091	0.00171342	-0.182235	0.130655	Vacuolar protein sorting-associated protein 4B	VPS4B_S102
O75369_S2478	0.466294	0.013466	0.300113	0.0468511	Filamin-B	FLNB_S2478
O75369_T519	-0.0937043	0.13892	-0.0515616	0.696566	Filamin-B	FLNB_T519
O75396_S137	0.0986363	0.262848	0.703796	0.000144065	Vesicle-trafficking protein SEC22b	SEC22B_S137
O75400_S787	-0.570664	0.0106028	0.129288	0.0746861	Pre-mRNA-processing factor 40 homolog A	PRPF40A_S787
O75400_S888	-0.246905	0.0142275	-0.0407109	0.75595	Pre-mRNA-processing factor 40 homolog A	PRPF40A_S888
O75400_T373	-0.295522	0.0758811	-0.0877407	0.515088	Pre-mRNA-processing factor 40 homolog A	PRPF40A_T373
O75400_T784	-0.0948234	0.0165494	0.0385375	0.53839	Pre-mRNA-processing factor 40 homolog A	PRPF40A_T784
O75427_S281	0.237338	0.167777	0.389898	0.000606056	Leucine-rich repeat and calponin homology domain-containing protein 4	LRCH4_S281
O75427_S380	0.593199	0.000213489	0.101918	0.123207	Leucine-rich repeat and calponin homology domain-containing protein 4	LRCH4_S380
O75427_S521	0.204795	0.0262779	0.107385	0.303913	Leucine-rich repeat and calponin homology domain-containing protein 4	LRCH4_S521
O75436_S315	0.345393	0.000294469	0.081522	0.254564	Vacuolar protein sorting-associated protein 26A	VPS26A_S315
O75475_T122	-0.496209	0.000284966	0.125707	0.166216	PC4 and SFRS1-interacting protein	PSIP1_T122
O75494_S160	-0.0765791	0.516024	-0.181043	0.0658069	Serine/arginine-rich splicing factor 10	SRSF10_S160
O75494_S201	-0.294721	0.00264276	-0.301984	0.00120703	Serine/arginine-rich splicing factor 10	SRSF10_S201
O75533_S129	-0.0612777	0.569085	-0.333982	0.00839721	Splicing factor 3B subunit 1	SF3B1_S129
O75533_T244	0.0134354	0.919841	-0.38331	0.00106348	Splicing factor 3B subunit 1	SF3B1_T244
O75533_T273	0.0184316	0.804634	-0.120749	0.399035	Splicing factor 3B subunit 1	SF3B1_T273
O75533_T313	-0.11419	0.122395	-0.0262736	0.878209	Splicing factor 3B subunit 1	SF3B1_T313
O75643_S225	-0.0349523	0.647632	-0.128418	0.0323657	U5 small nuclear ribonucleoprotein 200 kDa helicase	SNRNP200_S225
O75694_S992	-0.0336594	0.894159	-0.0114744	0.919847	Nuclear pore complex protein Nup155	NUP155_S992
O75822_T109	0.79563	4.70783e-07	-0.13082	0.103271	Eukaryotic translation initiation factor 3 subunit J	EIF3J_T109
O75844_S310	0.412897	3.29276e-05	0.0952807	0.182174	CAAX prenyl protease 1 homolog	ZMPSTE24_S310
O75909_S328	0.581336	4.40317e-09	-0.468598	0.0626637	Cyclin-K	CCNK_S328
O75909_S329	0.57881	3.8212e-09	-0.0565924	0.5475	Cyclin-K	CCNK_S329
O75976_T1368	-0.0695962	0.633165	-0.0180768	0.882765	Carboxypeptidase D	CPD_T1368
O75995_T103	0.389408	0.000369875	0.158007	0.179218	SAM and SH3 domain-containing protein 3	SASH3_T103
O76021_S361	-0.138044	0.055999	0.014406	0.906947	Ribosomal L1 domain-containing protein 1	RSL1D1_S361
O76021_S427	-0.581205	0.00666148	0.586841	1.06472e-06	Ribosomal L1 domain-containing protein 1	RSL1D1_S427
O94804_S13	-0.341213	0.0314884	-0.28749	0.0046833	Serine/threonine-protein kinase 10	STK10_S13
O94804_S392	0.456103	0.00127729	0.0799044	0.621418	Serine/threonine-protein kinase 10	STK10_S392
O94804_S417	-0.119126	0.295119	-0.29463	0.00331511	Serine/threonine-protein kinase 10	STK10_S417
O94804_S438	-0.0412803	0.585804	-0.12449	0.0608644	Serine/threonine-protein kinase 10	STK10_S438
O94804_S455	-0.203592	0.000210168	-0.560796	8.82612e-05	Serine/threonine-protein kinase 10	STK10_S455
O94804_S514	-0.0900348	0.424058	-0.715254	2.72342e-06	Serine/threonine-protein kinase 10	STK10_S514
O94804_T14	-0.305669	0.0368862	-0.467039	0.00208966	Serine/threonine-protein kinase 10	STK10_T14
O94804_T952	0.414563	0.174047	-0.0329659	0.856453	Serine/threonine-protein kinase 10	STK10_T952
O94826_S91	0.044482	0.583824	-0.0245086	0.820999	Mitochondrial import receptor subunit TOM70	TOMM70_S91
O94874_S431	0.337492	0.066071	0.399746	0.000149549	E3 UFM1-protein ligase 1	UFL1_S431
O94874_S458	-0.123646	0.0160551	-0.0053212	0.913951	E3 UFM1-protein ligase 1	UFL1_S458
O94888_S280	0.89036	7.25144e-05	0.175798	0.0958747	UBX domain-containing protein 7	UBXN7_S280
O94888_S288	0.0935355	0.604597	-0.29368	0.0173298	UBX domain-containing protein 7	UBXN7_S288
O95071_S1549	0.199408	0.116722	0.181306	0.487534	E3 ubiquitin-protein ligase UBR5	UBR5_S1549
O95218_S120	-0.0537104	0.601025	-0.024189	0.80611	Zinc finger Ran-binding domain-containing protein 2	ZRANB2_S120
O95218_S153	-0.120818	0.324627	0.0265866	0.77635	Zinc finger Ran-binding domain-containing protein 2	ZRANB2_S153
O95218_S188	-0.236758	0.0203455	-0.0871095	0.069027	Zinc finger Ran-binding domain-containing protein 2	ZRANB2_S188
O95218_S280	-0.549695	0.000189976	0.168346	0.0120076	Zinc finger Ran-binding domain-containing protein 2	ZRANB2_S280
O95232_S431	-0.119973	0.634498	0.103066	0.0345597	Luc7-like protein 3	LUC7L3_S431
O95365_S337	0.0356984	0.631606	0.0542317	0.209165	Zinc finger and BTB domain-containing protein 7A	ZBTB7A_S337
O95365_S549	0.0295122	0.601025	0.0302448	0.260814	Zinc finger and BTB domain-containing protein 7A	ZBTB7A_S549
O95394_S64	-0.00827423	0.911513	-0.190946	0.218145	Phosphoacetylglucosamine mutase	PGM3_S64
O95394_T62	0.0208963	0.64905	-0.203997	0.0482243	Phosphoacetylglucosamine mutase	PGM3_T62
O95466_S184	-0.494491	9.67173e-06	-0.4113	0.000108635	Formin-like protein 1	FMNL1_S184
O95466_S624	0.053482	0.686407	0.170834	0.190359	Formin-like protein 1	FMNL1_S624
O95671_S239	0.0537515	0.437964	0.110413	0.36629	Probable bifunctional dTTP/UTP pyrophosphatase/methyltransferase protein	ASMTL_S239
O95674_S33	0.38634	0.000204139	-0.0196812	0.840039	Phosphatidate cytidylyltransferase 2	CDS2_S33
O95747_S339	-0.252511	4.92599e-05	0.0252119	0.248461	Serine/threonine-protein kinase OSR1	OXSR1_S339
O95772_S39	NA	NA	NA	NA	STARD3 N-terminal-like protein	STARD3NL_S39
O95801_S51	-0.0980968	0.338837	-0.208248	0.00395587	Tetratricopeptide repeat protein 4	TTC4_S51
O95817_S275	-0.392968	0.0300611	0.447582	0.0620546	BAG family molecular chaperone regulator 3	BAG3_S275
O96019_S233	-0.219077	0.0295075	-0.147465	0.0973372	Actin-like protein 6A	ACTL6A_S233
P00558_S203	-0.195056	0.127563	-0.226509	0.01711	Phosphoglycerate kinase 1	PGK1_S203
P00966_T219	-0.110245	0.663357	0.0526093	0.706882	Argininosuccinate synthase	ASS1_T219
P02765_S138	-0.100856	0.791623	-0.0584459	0.867536	Alpha-2-HS-glycoprotein	AHSG_S138
P04049_S43	NA	NA	NA	NA	RAF proto-oncogene serine/threonine-protein kinase	RAF1_S43
P04049_S621	NA	NA	NA	NA	RAF proto-oncogene serine/threonine-protein kinase	RAF1_S621
P04075_S36	-0.31848	0.00798128	-0.00443402	0.973937	Fructose-bisphosphate aldolase A	ALDOA_S36
P04075_S39	-0.272193	0.000649377	-0.030678	0.761905	Fructose-bisphosphate aldolase A	ALDOA_S39
P04075_S46	-0.0886956	0.127112	0.152372	0.0833845	Fructose-bisphosphate aldolase A	ALDOA_S46
P04150_T8	0.0793524	0.0875516	-0.275722	0.000193325	Glucocorticoid receptor	NR3C1_T8
P04792_S15	0.854364	0.00118201	0.747201	0.00979177	Heat shock protein beta-1	HSPB1_S15
P04792_S82	0.610308	0.00300791	0.220937	0.259688	Heat shock protein beta-1	HSPB1_S82
P05114_S86	NA	NA	NA	NA	Non-histone chromosomal protein HMG-14	HMGN1_S86
P05114_S89	-0.39193	0.712757	0.652345	0.368303	Non-histone chromosomal protein HMG-14	HMGN1_S89
P05198_S110	0.0158736	0.908041	0.069047	0.688036	Eukaryotic translation initiation factor 2 subunit 1	EIF2S1_S110
P05386_S101	-0.371707	0.193472	-0.233367	0.190359	60S acidic ribosomal protein P1	RPLP1_S101
P05386_S104	0.108612	0.666547	-0.065686	0.802439	60S acidic ribosomal protein P1	RPLP1_S104
P05387_S102	-0.166291	0.264186	-0.57083	1.31177e-05	60S acidic ribosomal protein P2	RPLP2_S102
P05387_S105	0.0533772	0.806359	-0.126257	0.582216	60S acidic ribosomal protein P2	RPLP2_S105
P05388_S304	-0.262111	0.00149319	-0.0518403	0.551202	60S acidic ribosomal protein P0	RPLP0_S304
P05388_S307	-0.29595	1.20067e-05	-0.0466239	0.665517	60S acidic ribosomal protein P0	RPLP0_S307
P05455_S366	-0.0526656	0.795721	0.0838319	0.436189	Lupus La protein	SSB_S366
P05455_T362	-0.333827	0.0182586	0.227237	0.00394381	Lupus La protein	SSB_T362
P06241_S186	-0.293597	0.00808869	0.1481	0.126786	Tyrosine-protein kinase Fyn	FYN_S186
P06241_S21	-0.49651	1.51058e-05	0.0284866	0.904077	Tyrosine-protein kinase Fyn	FYN_S21
P06241_T421	-0.148092	0.416476	0.311224	3.29895e-05	Tyrosine-protein kinase Fyn	FYN_T421
P06733_S263	0.101983	0.227126	-0.170058	0.095438	Alpha-enolase	ENO1_S263
P06744_T109	-0.020055	0.721198	-0.203405	0.000251401	Glucose-6-phosphate isomerase	GPI_T109
P06756_S1046	0.229848	0.272196	0.156339	0.000491281	Integrin alpha-V	ITGAV_S1046
P07355_S12	0.00949172	0.909797	-0.171554	0.0731906	Annexin A2	ANXA2_S12
P07355_S26	-0.077712	0.467979	-0.0138053	0.896995	Annexin A2	ANXA2_S26
P07355_S314	-0.215837	0.000604271	0.191806	0.00801732	Annexin A2	ANXA2_S314
P07814_T888	-0.0320869	0.65259	-0.124519	0.146316	Bifunctional glutamate/proline--tRNA ligase	EPRS1_T888
P07900_S231	-0.296002	0.0172602	-0.148673	0.269092	Heat shock protein HSP 90-alpha	HSP90AA1_S231
P07900_S263	-0.416059	0.000571888	-0.083424	0.38693	Heat shock protein HSP 90-alpha	HSP90AA1_S263
P07900_S315	0.277486	0.0574914	0.592458	4.27294e-05	Heat shock protein HSP 90-alpha	HSP90AA1_S315
P07948_S11	0.220763	0.31197	-0.0769549	0.697917	Tyrosine-protein kinase Lyn	LYN_S11
P07948_S13	-0.312815	0.0574509	0.00212477	0.992093	Tyrosine-protein kinase Lyn	LYN_S13
P07948_T398	-0.113049	0.239683	0.226756	0.0353924	Tyrosine-protein kinase Lyn	LYN_T398
P08238_S226	-0.244054	0.0343379	-0.131199	0.0948142	Heat shock protein HSP 90-beta	HSP90AB1_S226
P08238_S255	-0.350598	5.6662e-05	-0.0960699	0.129125	Heat shock protein HSP 90-beta	HSP90AB1_S255
P08238_S307	0.267055	0.0715178	0.592414	4.84214e-05	Heat shock protein HSP 90-beta	HSP90AB1_S307
P08238_S445	-0.0303656	0.719908	-0.163332	0.33738	Heat shock protein HSP 90-beta	HSP90AB1_S445
P08559_S232	0.0443449	6.00349e-05	-0.223783	0.38707	Pyruvate dehydrogenase E1 component subunit alpha, somatic form, mitochondrial	PDHA1_S232
P08559_S293	0.0528603	0.246382	-0.177093	0.0686924	Pyruvate dehydrogenase E1 component subunit alpha, somatic form, mitochondrial	PDHA1_S293
P08559_S300	0.00374891	0.974705	-0.283377	0.0120057	Pyruvate dehydrogenase E1 component subunit alpha, somatic form, mitochondrial	PDHA1_S300
P08575_S1306	0.254527	0.0291738	0.13287	0.0817393	Receptor-type tyrosine-protein phosphatase C	PTPRC_S1306
P08575_S975	-0.144008	0.0359852	-0.282316	0.00142811	Receptor-type tyrosine-protein phosphatase C	PTPRC_S975
P08621_S226	-0.0889977	0.329035	0.0722844	0.178705	U1 small nuclear ribonucleoprotein 70 kDa	SNRNP70_S226
P08648_S123	0.863896	2.40044e-05	-0.132658	0.370518	Integrin alpha-5	ITGA5_S123
P08648_S127	-0.13407	0.000909846	0.0516479	0.59887	Integrin alpha-5	ITGA5_S127
P08670_S205	0.0258149	0.859585	0.497283	6.56297e-05	Vimentin	VIM_S205
P08670_S214	0.00903803	0.900862	-0.0434712	0.708249	Vimentin	VIM_S214
P08670_S325	0.280054	0.435621	0.169464	0.482373	Vimentin	VIM_S325
P08670_S339	0.101907	0.0385935	-0.119174	0.539331	Vimentin	VIM_S339
P08670_S430	0.259355	0.0787313	0.449142	0.0821762	Vimentin	VIM_S430
P08670_S459	0.014233	0.919841	-0.109758	0.383426	Vimentin	VIM_S459
P08670_S5	-0.112907	0.330322	-0.189605	0.106705	Vimentin	VIM_S5
P08670_S56	0.160859	0.0425422	-0.0106322	0.909057	Vimentin	VIM_S56
P08670_S7	0.248821	0.00769157	0.335665	0.0173427	Vimentin	VIM_S7
P09769_S181	-0.237941	0.012507	0.0630894	0.367631	Tyrosine-protein kinase Fgr	FGR_S181
P09769_Y34	-0.37727	0.0235418	0.455662	3.74878e-05	Tyrosine-protein kinase Fgr	FGR_Y34
P10451_S191	-0.386377	0.00564546	0.573837	0.00323519	Osteopontin	SPP1_S191
P10451_S195	-0.126291	0.559193	0.373028	0.237347	Osteopontin	SPP1_S195
P10451_S215	-0.0570061	0.686407	0.024458	0.889284	Osteopontin	SPP1_S215
P10451_S219	0.0982191	0.689351	0.0914768	0.575644	Osteopontin	SPP1_S219
P10451_S224	-0.149467	0.511129	0.0975775	0.549596	Osteopontin	SPP1_S224
P10451_S228	-0.491672	0.00750179	-0.081523	0.711158	Osteopontin	SPP1_S228
P10451_S234	-0.21724	0.197966	0.160093	0.366542	Osteopontin	SPP1_S234
P10451_S254	-0.163747	0.498925	0.390619	0.00652944	Osteopontin	SPP1_S254
P10451_S26	-0.342748	0.114812	0.2881	0.257556	Osteopontin	SPP1_S26
P10451_S263	-0.407247	0.0189577	0.436532	0.000756494	Osteopontin	SPP1_S263
P10451_S27	-0.576159	0.0165956	0.401971	0.167426	Osteopontin	SPP1_S27
P10451_S308	-0.0825358	0.604207	0.0188005	0.837166	Osteopontin	SPP1_S308
P10451_S310	-0.125433	0.546543	0.0362455	0.272689	Osteopontin	SPP1_S310
P10451_S63	-0.460311	0.000963817	0.228412	0.241392	Osteopontin	SPP1_S63
P10451_T185	-0.256815	0.00861086	0.0463261	0.863636	Osteopontin	SPP1_T185
P10451_T190	-0.0735256	0.66229	0.202777	0.388913	Osteopontin	SPP1_T190
P10644_S83	-0.0180706	0.775434	0.0717907	0.121317	cAMP-dependent protein kinase type I-alpha regulatory subunit	PRKAR1A_S83
P11142_S541	-0.213105	0.0730215	0.0107345	0.740973	Heat shock cognate 71 kDa protein	HSPA8_S541
P11169_S485	0.131774	0.324915	0.484503	4.03075e-05	Solute carrier family 2, facilitated glucose transporter member 3	SLC2A3_S485
P11717_S2347	-0.300271	0.0113084	0.119593	0.484032	Cation-independent mannose-6-phosphate receptor	IGF2R_S2347
P11717_S2409	-0.0627078	0.262502	-0.192772	0.0187076	Cation-independent mannose-6-phosphate receptor	IGF2R_S2409
P11717_S2479	0.0753925	0.613363	0.181298	0.0727782	Cation-independent mannose-6-phosphate receptor	IGF2R_S2479
P11717_S2484	0.0906589	0.0338481	-0.138397	0.102357	Cation-independent mannose-6-phosphate receptor	IGF2R_S2484
P12270_S2037	0.282507	0.0277048	-0.20359	0.252059	Nucleoprotein TPR	TPR_S2037
P12270_S379	0.245179	0.0385935	-0.108409	0.606066	Nucleoprotein TPR	TPR_S379
P12931_S17	0.0977839	0.480202	0.180295	0.0982963	Proto-oncogene tyrosine-protein kinase Src	SRC_S17
P12931_T420	-0.177681	0.000491526	-0.133143	0.0120211	Proto-oncogene tyrosine-protein kinase Src	SRC_T420
P12956_S27	-0.495499	1.81988e-05	0.0817842	0.472311	X-ray repair cross-complementing protein 6	XRCC6_S27
P12956_S520	-0.0302561	0.137086	-0.256727	0.00216324	X-ray repair cross-complementing protein 6	XRCC6_S520
P13639_T57	0.524733	0.15326	0.856801	0.0992149	Elongation factor 2	EEF2_T57
P13639_T59	0.338384	0.077692	0.633628	0.0171053	Elongation factor 2	EEF2_T59
P13747_S357	NA	NA	NA	NA	HLA class I histocompatibility antigen, alpha chain E	HLA-E_S357
P13796_S257	-0.210691	0.014266	-0.242967	0.0388697	Plastin-2	LCP1_S257
P13796_S5	0.290004	0.000405818	0.156553	0.000188961	Plastin-2	LCP1_S5
P13796_S7	0.105488	0.155411	0.0596061	0.387577	Plastin-2	LCP1_S7
P13798_S187	0.0269857	0.742524	-0.0477227	0.434533	Acylamino-acid-releasing enzyme	APEH_S187
P13861_S78	0.0791345	0.229286	-0.0584288	0.309215	cAMP-dependent protein kinase type II-alpha regulatory subunit	PRKAR2A_S78
P13861_S80	0.0658355	0.270182	-0.049569	0.368303	cAMP-dependent protein kinase type II-alpha regulatory subunit	PRKAR2A_S80
P13861_S99	-0.021157	0.933656	-0.180465	0.303578	cAMP-dependent protein kinase type II-alpha regulatory subunit	PRKAR2A_S99
P13984_S248	-0.407018	0.0015493	-0.0693121	0.112176	General transcription factor IIF subunit 2	GTF2F2_S248
P14317_S275	0.103679	0.317322	0.210989	0.0814386	Hematopoietic lineage cell-specific protein	HCLS1_S275
P14317_T308	0.117349	0.146816	-0.447594	0.0021569	Hematopoietic lineage cell-specific protein	HCLS1_T308
P14618_S249	0.0317376	0.772856	0.183682	0.0497108	Pyruvate kinase PKM	PKM_S249
P14618_S37	0.0802347	0.698032	-0.0205383	0.856078	Pyruvate kinase PKM	PKM_S37
P14866_S52	0.0928055	0.303084	0.346937	0.000902347	Heterogeneous nuclear ribonucleoprotein L	HNRNPL_S52
P15151_S406	-0.211953	0.29864	0.349726	0.00425058	Poliovirus receptor	PVR_S406
P15291_S74	NA	NA	NA	NA	Beta-1,4-galactosyltransferase 1	B4GALT1_S74
P15531_T94	-0.533491	0.000202378	-0.207085	0.0982963	Nucleoside diphosphate kinase A	NME1_T94
P16070_S183	0.225829	0.155411	0.075761	0.800483	CD44 antigen	CD44_S183
P16070_S686	-0.0323356	0.691031	-0.168725	0.011772	CD44 antigen	CD44_S686
P16070_S697	0.075344	0.524672	0.594145	0.0484662	CD44 antigen	CD44_S697
P16070_S706	0.146269	0.176223	-0.119	0.680489	CD44 antigen	CD44_S706
P16070_T720	-0.0424808	0.874048	0.102179	0.566485	CD44 antigen	CD44_T720
P16150_S336	0.078809	0.640996	-0.275737	0.123081	Leukosialin	SPN_S336
P16150_S355	0.227496	0.29107	-0.179161	0.000450719	Leukosialin	SPN_S355
P16150_T341	NA	NA	NA	NA	Leukosialin	SPN_T341
P16333_S166	0.851449	2.34526e-05	0.359655	0.0066542	Cytoplasmic protein NCK1	NCK1_S166
P16333_S85	0.269258	0.0026254	0.343323	0.000749311	Cytoplasmic protein NCK1	NCK1_S85
P16949_S25	0.309277	0.0105348	0.269499	0.000183132	Stathmin	STMN1_S25
P16989_S134	0.378339	0.000126852	-0.0433679	0.712513	Y-box-binding protein 3	YBX3_S134
P17096_S102	0.220436	0.107991	-0.216544	0.0343673	High mobility group protein HMG-I/HMG-Y	HMGA1_S102
P17096_S103	-0.190275	0.57085	-0.240874	0.00643372	High mobility group protein HMG-I/HMG-Y	HMGA1_S103
P17096_S99	-0.275531	0.00330562	0.134233	0.122792	High mobility group protein HMG-I/HMG-Y	HMGA1_S99
P17252_T497	-0.0610255	0.853422	-0.143574	0.551582	Protein kinase C alpha type	PRKCA_T497
P17812_S571	-0.18124	0.266873	-0.181736	0.0767725	CTP synthase 1	CTPS1_S571
P17812_S573	0.135838	0.0514827	0.0929612	0.266101	CTP synthase 1	CTPS1_S573
P17812_S574	-0.0666774	0.607348	0.12113	0.236187	CTP synthase 1	CTPS1_S574
P17812_S575	-0.122634	0.0295075	-0.0433617	0.737255	CTP synthase 1	CTPS1_S575
P17947_S146	0.287342	0.0110288	-0.404357	0.00130979	Transcription factor PU.1	SPI1_S146
P17987_S544	-0.00490079	0.956543	0.0731469	0.0471947	T-complex protein 1 subunit alpha	TCP1_S544
P17987_S551	0.106263	0.0979039	-0.0541596	0.461973	T-complex protein 1 subunit alpha	TCP1_S551
P18031_S352	0.301938	0.0538313	-0.176143	0.00481833	Tyrosine-protein phosphatase non-receptor type 1	PTPN1_S352
P18031_S50	-0.18817	0.0254983	-0.146712	0.00875922	Tyrosine-protein phosphatase non-receptor type 1	PTPN1_S50
P18206_S290	0.637109	0.000747286	0.209761	0.0046833	Vinculin	VCL_S290
P18583_S1556	0.167417	0.685147	-0.239973	0.450647	Protein SON	SON_S1556
P18583_S1697	-0.353737	0.0691839	-0.200143	0.241392	Protein SON	SON_S1697
P18583_S1769	-0.0811265	0.595508	-0.101827	0.41472	Protein SON	SON_S1769
P18583_S283	0.239022	0.121074	-0.118907	0.0936895	Protein SON	SON_S283
P18669_S118	-0.125083	0.118165	-0.230386	0.00228009	Phosphoglycerate mutase 1	PGAM1_S118
P18669_S14	-0.023497	0.595508	-0.116247	0.120857	Phosphoglycerate mutase 1	PGAM1_S14
P18669_S23	-0.235092	4.64893e-05	-0.380463	0.000454975	Phosphoglycerate mutase 1	PGAM1_S23
P18754_S11	0.0366364	0.5397	-0.142066	0.000521097	Regulator of chromosome condensation	RCC1_S11
P19338_S619	-0.213794	0.0373185	-0.0348277	0.721538	Nucleolin	NCL_S619
P19338_S67	-0.180969	0.125968	0.232653	0.23	Nucleolin	NCL_S67
P20020_S1140	0.454815	0.159067	-0.121721	0.0438564	Plasma membrane calcium-transporting ATPase 1	ATP2B1_S1140
P20020_S1155	-0.169751	0.0350152	0.0182764	0.737751	Plasma membrane calcium-transporting ATPase 1	ATP2B1_S1155
P20020_S1211	0.435027	0.0133492	0.225257	0.033956	Plasma membrane calcium-transporting ATPase 1	ATP2B1_S1211
P20042_S105	-0.282675	0.00139386	0.499015	0.000572375	Eukaryotic translation initiation factor 2 subunit 2	EIF2S2_S105
P20042_T111	0.0505017	0.640996	-0.234494	0.101127	Eukaryotic translation initiation factor 2 subunit 2	EIF2S2_T111
P20138_S307	NA	NA	NA	NA	Myeloid cell surface antigen CD33	CD33_S307
P20645_S267	0.147356	0.15326	-0.0579258	0.634986	Cation-dependent mannose-6-phosphate receptor	M6PR_S267
P20700_S391	0.266297	0.0309207	-0.334065	0.00221512	Lamin-B1	LMNB1_S391
P20700_T575	0.135035	0.259736	0.254218	0.0166401	Lamin-B1	LMNB1_T575
P20701_S1165	-0.375565	0.039102	-0.453175	0.0112779	Integrin alpha-L	ITGAL_S1165
P21127_S115	-0.419296	0.00142273	-0.0940157	0.0708192	Cyclin-dependent kinase 11B	CDK11B_S115
P21127_S283	0.0169291	0.87073	0.00978684	0.924271	Cyclin-dependent kinase 11B	CDK11B_S283
P21127_S47	0.204266	0.0418669	0.310588	0.0046833	Cyclin-dependent kinase 11B	CDK11B_S47
P21127_S589	-0.107555	0.338705	-0.153952	0.00205522	Cyclin-dependent kinase 11B	CDK11B_S589
P21127_S72	0.268769	0.156659	0.268543	0.10665	Cyclin-dependent kinase 11B	CDK11B_S72
P21127_T595	-0.0655614	0.467979	0.0609035	0.381111	Cyclin-dependent kinase 11B	CDK11B_T595
P21291_S192	0.00880758	0.880726	-0.119372	0.208754	Cysteine and glycine-rich protein 1	CSRP1_S192
P21333_S1459	0.0602231	0.747837	-0.0961587	0.591675	Filamin-A	FLNA_S1459
P21333_S1630	-0.157429	0.131692	0.160906	0.0367216	Filamin-A	FLNA_S1630
P21333_S2152	0.267842	0.316444	0.0910519	0.769544	Filamin-A	FLNA_S2152
P21333_S2327	-0.0177531	0.872338	0.0306405	0.825093	Filamin-A	FLNA_S2327
P21359_S2817	0.17187	0.0956124	-0.0708284	0.0996221	Neurofibromin	NF1_S2817
P21359_S864	0.150775	0.00132655	-0.122587	1.84042e-05	Neurofibromin	NF1_S864
P22059_S190	-0.014497	0.897284	-0.0942985	0.077162	Oxysterol-binding protein 1	OSBP_S190
P22059_S193	-0.0144646	0.854497	-0.00813821	0.930963	Oxysterol-binding protein 1	OSBP_S193
P22059_S240	-0.0708837	0.0880429	-0.0220084	0.922826	Oxysterol-binding protein 1	OSBP_S240
P22059_S351	-0.0426388	0.545188	-0.0295493	0.741197	Oxysterol-binding protein 1	OSBP_S351
P22059_S379	0.360438	0.00115434	0.0601328	0.696566	Oxysterol-binding protein 1	OSBP_S379
P22626_S231	-0.0894565	0.416605	0.184721	0.122952	Heterogeneous nuclear ribonucleoproteins A2/B1	HNRNPA2B1_S231
P22626_S259	0.0646365	0.718418	0.0838054	0.60581	Heterogeneous nuclear ribonucleoproteins A2/B1	HNRNPA2B1_S259
P23381_S351	0.00585453	0.972939	-0.23009	0.0449943	Tryptophan--tRNA ligase, cytoplasmic	WARS1_S351
P23396_T220	-0.06364	0.0609144	0.486294	0.158932	40S ribosomal protein S3	RPS3_T220
P23396_T221	-0.0307936	0.762273	0.030076	0.675529	40S ribosomal protein S3	RPS3_T221
P24534_S43	-0.328566	0.0628887	-0.2105	0.145427	Elongation factor 1-beta	EEF1B2_S43
P24844_T19	NA	NA	NA	NA	Myosin regulatory light polypeptide 9	MYL9_T19
P25205_S728	-0.208194	0.00420189	-0.333173	0.00547938	DNA replication licensing factor MCM3	MCM3_S728
P25205_T713	0.104648	0.330322	0.00535878	0.96009	DNA replication licensing factor MCM3	MCM3_T713
P25205_T722	-0.0570661	0.347664	-0.021208	0.808825	DNA replication licensing factor MCM3	MCM3_T722
P25490_S118	0.0889101	0.63478	-0.0324289	0.829816	Transcriptional repressor protein YY1	YY1_S118
P25490_S247	-0.106197	0.29107	0.0753657	0.261151	Transcriptional repressor protein YY1	YY1_S247
P25788_S250	-0.200847	0.0907361	-0.0186984	0.854619	Proteasome subunit alpha type-3	PSMA3_S250
P26010_S795	0.44197	8.78694e-06	0.24447	3.36002e-05	Integrin beta-7	ITGB7_S795
P26038_S384	0.00653348	0.95493	-0.0217605	0.738799	Moesin	MSN_S384
P26368_S79	0.0286681	0.869003	0.0797722	0.633439	Splicing factor U2AF 65 kDa subunit	U2AF2_S79
P26599_S141	-0.131879	0.170431	0.127806	0.0372993	Polypyrimidine tract-binding protein 1	PTBP1_S141
P26639_S39	-0.259752	0.000153728	0.0779961	0.370518	Threonine--tRNA ligase 1, cytoplasmic	TARS1_S39
P27707_S74	-0.019903	0.910698	0.0622296	0.577591	Deoxycytidine kinase	DCK_S74
P27708_S1859	-0.0348555	0.775434	0.0151716	0.871571	CAD protein	CAD_S1859
P27824_S554	-0.0203156	0.766089	-0.0721831	0.441672	Calnexin	CANX_S554
P27824_S564	0.0214514	0.813179	-0.0507093	0.627113	Calnexin	CANX_S564
P27824_S583	0.0973597	0.318441	-0.080655	0.440866	Calnexin	CANX_S583
P27824_T562	-0.133489	0.170431	-0.0658214	0.737255	Calnexin	CANX_T562
P27986_Y467	-0.283492	8.78694e-06	-0.0635431	0.3935	Phosphatidylinositol 3-kinase regulatory subunit alpha	PIK3R1_Y467
P27986_Y580	-0.187505	0.0320841	-0.315186	0.0484662	Phosphatidylinositol 3-kinase regulatory subunit alpha	PIK3R1_Y580
P28066_S16	0.227638	0.000102633	-0.0361058	0.671649	Proteasome subunit alpha type-5	PSMA5_S16
P28066_S56	0.989472	1.75142e-05	0.157983	0.146802	Proteasome subunit alpha type-5	PSMA5_S56
P28482_T190	0.00785665	0.969439	0.509011	0.00176029	Mitogen-activated protein kinase 1	MAPK1_T190
P29401_S295	0.00347355	0.976938	-0.115187	0.29953	Transketolase	TKT_S295
P29590_S36	0.0688149	0.469724	0.00311599	0.968779	Protein PML	PML_S36
P29590_S38	0.264648	0.000216758	0.00119172	0.974346	Protein PML	PML_S38
P29590_S40	0.177116	0.000701261	0.0258954	0.618938	Protein PML	PML_S40
P29590_S403	-0.0324519	0.774821	-0.114705	0.00333555	Protein PML	PML_S403
P29590_S505	0.0174337	0.912997	0.0415695	0.614334	Protein PML	PML_S505
P29590_S518	0.0896713	0.433172	-0.0257726	0.748041	Protein PML	PML_S518
P29590_S527	0.0350843	0.491421	0.00856403	0.948323	Protein PML	PML_S527
P29590_S530	0.0969808	0.398495	-0.0161006	0.806304	Protein PML	PML_S530
P29590_T42	0.0481914	0.714912	0.0918478	0.133348	Protein PML	PML_T42
P29692_S133	0.00742977	0.910698	-0.0792062	0.335501	Elongation factor 1-delta	EEF1D_S133
P29692_S162	-0.0785456	0.498377	-0.031435	0.407125	Elongation factor 1-delta	EEF1D_S162
P29966_S101	-0.226549	0.619031	0.0482618	0.863102	Myristoylated alanine-rich C-kinase substrate	MARCKS_S101
P29966_S118	0.626065	0.127845	0.350862	0.223381	Myristoylated alanine-rich C-kinase substrate	MARCKS_S118
P29966_S147	-1.06436	0.00395883	1.01813	0.00334605	Myristoylated alanine-rich C-kinase substrate	MARCKS_S147
P29966_S46	-0.839848	1.54325e-08	-0.313313	0.00288442	Myristoylated alanine-rich C-kinase substrate	MARCKS_S46
P29966_T150	-0.504007	0.189045	0.400758	0.34988	Myristoylated alanine-rich C-kinase substrate	MARCKS_T150
P30050_S126	-0.56722	1.10759e-05	0.00332438	0.974346	60S ribosomal protein L12	RPL12_S126
P30622_S204	-0.14722	0.0336083	0.210996	0.0294569	CAP-Gly domain-containing linker protein 1	CLIP1_S204
P31943_S104	0.0825381	0.200255	0.0564595	0.185832	Heterogeneous nuclear ribonucleoprotein H	HNRNPH1_S104
P31943_S310	-0.215662	0.416476	-0.101804	0.133348	Heterogeneous nuclear ribonucleoprotein H	HNRNPH1_S310
P31948_S481	-0.0456254	0.511129	0.175868	0.277165	Stress-induced-phosphoprotein 1	STIP1_S481
P31949_S6	-0.0691357	0.465283	-0.127076	0.322164	Protein S100-A11	S100A11_S6
P34910_S294	-0.161726	0.286802	-0.265917	0.0066542	Protein EVI2B	EVI2B_S294
P34932_S647	0.0163032	0.860641	0.0725895	0.3935	Heat shock 70 kDa protein 4	HSPA4_S647
P35221_S641	0.0308171	0.776593	-0.0338071	0.450782	Catenin alpha-1	CTNNA1_S641
P35269_S224	0.304284	0.0119348	0.153031	0.0388502	General transcription factor IIF subunit 1	GTF2F1_S224
P35269_S385	0.085457	0.277994	0.0056298	0.967914	General transcription factor IIF subunit 1	GTF2F1_S385
P35269_T331	0.202074	0.0685154	-0.219794	0.00107837	General transcription factor IIF subunit 1	GTF2F1_T331
P35269_T389	-0.0325634	0.751437	-0.0375687	0.558737	General transcription factor IIF subunit 1	GTF2F1_T389
P35269_T446	-0.0734817	0.491996	0.155344	0.20372	General transcription factor IIF subunit 1	GTF2F1_T446
P35579_S1943	-0.25811	1.90672e-06	-0.270174	0.0311541	Myosin-9	MYH9_S1943
P35658_S430	-0.090937	0.0516341	0.149322	0.0436475	Nuclear pore complex protein Nup214	NUP214_S430
P36507_T394	0.0402344	0.469355	0.110123	0.00109337	Dual specificity mitogen-activated protein kinase kinase 2	MAP2K2_T394
P36915_S51	0.19893	1.75893e-05	-0.177988	0.0774137	Guanine nucleotide-binding protein-like 1	GNL1_S51
P36915_T50	0.25055	0.137454	0.195315	0.365424	Guanine nucleotide-binding protein-like 1	GNL1_T50
P37837_S237	-0.0929945	0.446816	-0.129576	0.00237451	Transaldolase	TALDO1_S237
P38159_S208	-0.0691582	0.588427	-0.0436599	0.146658	RNA-binding motif protein, X chromosome	RBMX_S208
P38159_S249	-0.439373	0.00032695	0.0499093	0.726612	RNA-binding motif protein, X chromosome	RBMX_S249
P38159_S352	-0.150505	0.0711645	-0.0293027	0.430371	RNA-binding motif protein, X chromosome	RBMX_S352
P38159_S88	-0.21439	0.0124758	0.0304707	0.527773	RNA-binding motif protein, X chromosome	RBMX_S88
P39687_T15	-0.0375526	0.476695	-0.119531	0.196922	Acidic leucine-rich nuclear phosphoprotein 32 family member A	ANP32A_T15
P40222_S515	0.171052	0.682659	0.305277	0.0877254	Alpha-taxilin	TXLNA_S515
P40306_S230	-0.213375	0.00118861	-0.0408697	0.651816	Proteasome subunit beta type-10	PSMB10_S230
P40818_S718	-0.197511	0.0162898	0.0351587	0.766454	Ubiquitin carboxyl-terminal hydrolase 8	USP8_S718
P41212_S22	-0.266278	0.0368862	0.0655145	0.518325	Transcription factor ETV6	ETV6_S22
P41212_T18	-0.266278	0.0368862	0.0655145	0.518325	Transcription factor ETV6	ETV6_T18
P41227_S235	0.0736558	0.318441	-0.163514	0.292878	N-alpha-acetyltransferase 10	NAA10_S235
P42166_S159	-0.00368659	0.978961	0.179347	0.0107568	Lamina-associated polypeptide 2, isoform alpha	TMPO_S159
P42166_S66	0.142127	0.500796	0.0397006	0.625586	Lamina-associated polypeptide 2, isoform alpha	TMPO_S66
P42166_S67	0.14129	0.195572	0.0800126	0.417958	Lamina-associated polypeptide 2, isoform alpha	TMPO_S67
P42166_T74	-0.101924	0.589018	-0.0154615	0.924271	Lamina-associated polypeptide 2, isoform alpha	TMPO_T74
P42167_S159	-0.00940859	0.949762	0.159814	0.0187076	Lamina-associated polypeptide 2, isoforms beta/gamma	TMPO_S159
P42167_S184	-0.17251	0.569085	0.137182	0.0926158	Lamina-associated polypeptide 2, isoforms beta/gamma	TMPO_S184
P42167_S66	0.111595	0.585727	0.0476111	0.461973	Lamina-associated polypeptide 2, isoforms beta/gamma	TMPO_S66
P42167_S67	0.142237	0.215625	0.0526669	0.518458	Lamina-associated polypeptide 2, isoforms beta/gamma	TMPO_S67
P42167_T74	-0.132456	0.477859	-0.00755096	0.96009	Lamina-associated polypeptide 2, isoforms beta/gamma	TMPO_T74
P42224_S727	0.442883	0.0148229	0.293936	0.0656586	Signal transducer and activator of transcription 1-alpha/beta	STAT1_S727
P42566_S563	-0.0876328	0.347664	-0.0208411	0.772793	Epidermal growth factor receptor substrate 15	EPS15_S563
P42566_S796	0.433697	0.000369875	0.156533	0.070455	Epidermal growth factor receptor substrate 15	EPS15_S796
P42566_S814	0.0851756	0.707556	0.072085	0.737255	Epidermal growth factor receptor substrate 15	EPS15_S814
P42677_S11	-0.27581	0.00132655	-0.203305	0.050807	40S ribosomal protein S27	RPS27_S11
P43007_S507	-0.331817	0.0145115	0.134814	0.143522	Neutral amino acid transporter A	SLC1A4_S507
P43007_T506	-0.126862	0.197618	-0.157913	0.115794	Neutral amino acid transporter A	SLC1A4_T506
P43007_T511	-0.0639668	0.775872	-0.0967452	0.520678	Neutral amino acid transporter A	SLC1A4_T511
P43405_Y323	-0.0390279	0.852492	1.0177	0.00048735	Tyrosine-protein kinase SYK	SYK_Y323
P46087_S786	-0.0479147	0.767391	0.388459	0.00882342	Probable 28S rRNA (cytosine(4447)-C(5))-methyltransferase	NOP2_S786
P46109_S107	0.46376	0.023996	-0.45158	0.00429297	Crk-like protein	CRKL_S107
P46459_S207	-0.304714	3.33994e-06	-0.224848	0.000105202	Vesicle-fusing ATPase	NSF_S207
P46459_S739	-0.00829033	0.959912	-0.0597814	0.678306	Vesicle-fusing ATPase	NSF_S739
P46821_S1016	-0.0143984	0.960283	0.00533084	0.968779	Microtubule-associated protein 1B	MAP1B_S1016
P46821_S1156	1.07403	1.24161e-07	0.240578	0.000377828	Microtubule-associated protein 1B	MAP1B_S1156
P46821_S1256	0.0496206	0.634498	-0.0943756	0.23018	Microtubule-associated protein 1B	MAP1B_S1256
P46821_S1260	0.0163617	0.40914	-0.026662	0.504556	Microtubule-associated protein 1B	MAP1B_S1260
P46821_S1265	0.0480282	0.410504	-0.208475	0.0951229	Microtubule-associated protein 1B	MAP1B_S1265
P46821_S1322	0.670991	1.20305e-05	0.197707	0.0837131	Microtubule-associated protein 1B	MAP1B_S1322
P46821_S1378	-0.0151886	0.908041	-0.0388506	0.392624	Microtubule-associated protein 1B	MAP1B_S1378
P46821_S1389	0.0943935	0.291847	0.0931002	0.0486683	Microtubule-associated protein 1B	MAP1B_S1389
P46821_S1396	0.116309	0.341329	0.303543	0.00110628	Microtubule-associated protein 1B	MAP1B_S1396
P46821_S1400	-0.0131722	0.908041	0.102704	0.364099	Microtubule-associated protein 1B	MAP1B_S1400
P46821_S1427	-0.14842	0.0959039	-0.185244	0.180205	Microtubule-associated protein 1B	MAP1B_S1427
P46821_S1438	-0.188438	0.202401	-0.0866056	0.326583	Microtubule-associated protein 1B	MAP1B_S1438
P46821_S1443	0.553894	0.00149818	0.234024	0.0292495	Microtubule-associated protein 1B	MAP1B_S1443
P46821_S1501	0.150735	0.218099	-0.113541	0.391586	Microtubule-associated protein 1B	MAP1B_S1501
P46821_S1653	0.479701	0.00808868	0.140127	0.00375156	Microtubule-associated protein 1B	MAP1B_S1653
P46821_S1666	0.392764	0.0212312	0.037234	0.747243	Microtubule-associated protein 1B	MAP1B_S1666
P46821_S1779	-0.100069	0.326903	-0.131547	0.391892	Microtubule-associated protein 1B	MAP1B_S1779
P46821_S1782	0.199557	0.128393	-0.176949	0.163472	Microtubule-associated protein 1B	MAP1B_S1782
P46821_S1785	-0.053652	0.705881	0.395159	0.00211222	Microtubule-associated protein 1B	MAP1B_S1785
P46821_S1792	0.0991471	0.723944	0.0652896	0.268812	Microtubule-associated protein 1B	MAP1B_S1792
P46821_S1793	-0.114747	0.222391	-0.0551328	0.626424	Microtubule-associated protein 1B	MAP1B_S1793
P46821_S1797	0.13705	0.17222	-0.00433787	0.969312	Microtubule-associated protein 1B	MAP1B_S1797
P46821_S1881	-0.0475097	0.566076	0.0810722	0.302169	Microtubule-associated protein 1B	MAP1B_S1881
P46821_S1915	0.0855028	0.39877	0.0699781	0.316117	Microtubule-associated protein 1B	MAP1B_S1915
P46821_S343	-0.0231582	0.665357	0.168957	0.00143287	Microtubule-associated protein 1B	MAP1B_S343
P46821_S831	-0.100898	0.700972	-0.339397	0.00116192	Microtubule-associated protein 1B	MAP1B_S831
P46821_S832	-0.100898	0.700972	-0.339397	0.00116192	Microtubule-associated protein 1B	MAP1B_S832
P46821_S970	-0.0859196	0.260626	0.0161962	0.851458	Microtubule-associated protein 1B	MAP1B_S970
P46821_S995	-0.233262	0.0299824	-0.154307	0.0034681	Microtubule-associated protein 1B	MAP1B_S995
P46821_T1503	-0.152816	0.253729	0.273857	0.000496029	Microtubule-associated protein 1B	MAP1B_T1503
P46821_T1788	0.100392	0.505783	0.00454717	0.950796	Microtubule-associated protein 1B	MAP1B_T1788
P46821_T1946	-0.326243	0.277994	0.0759551	0.431191	Microtubule-associated protein 1B	MAP1B_T1946
P46821_T1949	0.00305107	0.98048	-0.108584	0.207353	Microtubule-associated protein 1B	MAP1B_T1949
P46940_S1443	0.0123021	0.825294	0.247995	0.0394799	Ras GTPase-activating-like protein IQGAP1	IQGAP1_S1443
P48634_S1089	0.0219273	0.885965	0.677152	4.03075e-05	Protein PRRC2A	PRRC2A_S1089
P48634_S1092	-0.386945	0.345752	-0.324682	0.00185765	Protein PRRC2A	PRRC2A_S1092
P48634_S1106	0.242414	0.312014	0.863276	0.000472025	Protein PRRC2A	PRRC2A_S1106
P48634_S1110	-0.390125	0.294707	0.252929	0.311618	Protein PRRC2A	PRRC2A_S1110
P48634_S1219	0.168032	0.609333	0.532321	0.0142059	Protein PRRC2A	PRRC2A_S1219
P48634_S342	0.119175	0.0253118	0.133913	0.321582	Protein PRRC2A	PRRC2A_S342
P48634_S350	0.119175	0.0253118	0.133913	0.321582	Protein PRRC2A	PRRC2A_S350
P48634_S363	-0.543184	0.114741	0.579417	0.00119233	Protein PRRC2A	PRRC2A_S363
P48634_S456	0.213802	0.427398	0.400486	8.11702e-05	Protein PRRC2A	PRRC2A_S456
P48634_T1108	-0.101469	0.843253	0.780543	0.00401128	Protein PRRC2A	PRRC2A_T1108
P48651_S442	-0.541611	0.000211462	-0.254592	0.010831	Phosphatidylserine synthase 1	PTDSS1_S442
P48681_S471	-0.0436695	0.776593	-0.124346	0.269798	Nestin	NES_S471
P48681_S578	1.12252	2.77367e-06	0.687667	5.83318e-05	Nestin	NES_S578
P48681_S680	0.0782059	0.53444	0.186024	0.00560252	Nestin	NES_S680
P48681_S768	0.156159	0.170434	0.044838	0.429275	Nestin	NES_S768
P48681_S934	0.707057	1.5924e-07	0.444003	0.0497942	Nestin	NES_S934
P49006_T148	0.905129	7.20595e-07	0.0309055	0.882933	MARCKS-related protein	MARCKSL1_T148
P49023_S83	-0.108002	0.0326915	-0.0939709	0.462202	Paxillin	PXN_S83
P49207_S12	0.42516	0.0126871	1.14999	0.036039	60S ribosomal protein L34	RPL34_S12
P49321_S421	0.0420357	0.686407	-0.0300231	0.802439	Nuclear autoantigenic sperm protein	NASP_S421
P49321_S451	-0.14265	0.271478	-0.325785	0.00143287	Nuclear autoantigenic sperm protein	NASP_S451
P49321_S726	0.0927069	0.487039	0.0733072	0.648193	Nuclear autoantigenic sperm protein	NASP_S726
P49327_S1411	0.295173	0.00212024	-0.198333	0.00190314	Fatty acid synthase	FASN_S1411
P49327_S974	0.159471	0.271478	-0.0121586	0.931126	Fatty acid synthase	FASN_S974
P49327_T980	-0.00448293	0.956662	0.031013	0.729828	Fatty acid synthase	FASN_T980
P49354_S373	0.108204	0.302875	0.0414966	0.776943	Protein farnesyltransferase/geranylgeranyltransferase type-1 subunit alpha	FNTA_S373
P49407_S412	-0.02918	0.692463	-0.326755	0.000394748	Beta-arrestin-1	ARRB1_S412
P49585_S315	-0.481177	2.12842e-07	-0.106698	0.427698	Choline-phosphate cytidylyltransferase A	PCYT1A_S315
P49585_S322	0.0878235	0.251991	-0.173141	0.272045	Choline-phosphate cytidylyltransferase A	PCYT1A_S322
P49585_S323	-0.367517	0.120328	0.062231	0.544026	Choline-phosphate cytidylyltransferase A	PCYT1A_S323
P49585_S333	-0.231728	0.236092	-0.323745	0.000572375	Choline-phosphate cytidylyltransferase A	PCYT1A_S333
P49585_S343	-0.0294027	0.944754	-0.0501647	0.884922	Choline-phosphate cytidylyltransferase A	PCYT1A_S343
P49585_S362	0.147169	0.00107099	0.00315538	0.973937	Choline-phosphate cytidylyltransferase A	PCYT1A_S362
P49585_T325	0.294181	0.341903	-0.165418	0.178382	Choline-phosphate cytidylyltransferase A	PCYT1A_T325
P49589_S307	-0.00592095	0.959958	0.0142089	0.811041	Cysteine--tRNA ligase, cytoplasmic	CARS1_S307
P49736_S108	-0.0629715	0.667601	0.0147024	0.89658	DNA replication licensing factor MCM2	MCM2_S108
P49736_S139	0.0301055	0.751744	0.0316651	0.553827	DNA replication licensing factor MCM2	MCM2_S139
P49736_S26	0.110702	0.0113064	0.0102108	0.880356	DNA replication licensing factor MCM2	MCM2_S26
P49736_S27	0.058007	0.504389	0.0802637	0.0626286	DNA replication licensing factor MCM2	MCM2_S27
P49736_S40	0.0611218	0.14968	0.0420379	0.378637	DNA replication licensing factor MCM2	MCM2_S40
P49736_S41	0.0902974	0.170431	0.0121223	0.897497	DNA replication licensing factor MCM2	MCM2_S41
P49756_S583	-0.410334	0.000872879	-0.112464	0.325369	RNA-binding protein 25	RBM25_S583
P49756_S675	0.408599	4.26595e-10	-0.0734224	0.747464	RNA-binding protein 25	RBM25_S675
P49756_S677	-0.203932	0.0796651	-0.227875	0.00090091	RNA-binding protein 25	RBM25_S677
P49756_S703	-0.438186	0.000141468	-0.101775	5.34071e-06	RNA-binding protein 25	RBM25_S703
P49757_S247	0.0197223	0.739499	0.0967763	0.359035	Protein numb homolog	NUMB_S247
P49790_S209	0.0300247	0.910698	-0.11024	0.286202	Nuclear pore complex protein Nup153	NUP153_S209
P49792_S1160	0.010552	0.954643	0.0802497	0.156279	E3 SUMO-protein ligase RanBP2	RANBP2_S1160
P49792_S1400	0.247559	0.00341767	-0.0573536	0.170943	E3 SUMO-protein ligase RanBP2	RANBP2_S1400
P49792_S2246	0.208823	0.0378245	0.409895	8.50171e-05	E3 SUMO-protein ligase RanBP2	RANBP2_S2246
P49792_S2250	0.0892258	0.17604	0.200792	0.00355153	E3 SUMO-protein ligase RanBP2	RANBP2_S2250
P49792_S2251	0.192068	0.0476816	0.0638134	0.607729	E3 SUMO-protein ligase RanBP2	RANBP2_S2251
P49792_S2454	0.0866173	0.552391	-0.0862792	0.401119	E3 SUMO-protein ligase RanBP2	RANBP2_S2454
P49792_S2668	-0.154017	0.325121	-0.0637733	0.307289	E3 SUMO-protein ligase RanBP2	RANBP2_S2668
P49792_S2900	-0.166666	0.251991	0.0990141	0.269798	E3 SUMO-protein ligase RanBP2	RANBP2_S2900
P49792_S833	-0.0978964	0.240562	0.0837736	0.326583	E3 SUMO-protein ligase RanBP2	RANBP2_S833
P49792_S837	0.0456633	0.572081	-0.0913148	0.121144	E3 SUMO-protein ligase RanBP2	RANBP2_S837
P49792_S955	-0.191651	0.0325088	-0.197906	0.00652944	E3 SUMO-protein ligase RanBP2	RANBP2_S955
P49792_T2293	-0.158686	0.0896485	0.001832	0.98589	E3 SUMO-protein ligase RanBP2	RANBP2_T2293
P49792_T2450	-0.128984	0.374442	-0.0711685	0.391848	E3 SUMO-protein ligase RanBP2	RANBP2_T2450
P49840_S278	0.249147	0.416472	0.0173572	0.948323	Glycogen synthase kinase-3 alpha	GSK3A_S278
P49841_S215	0.236261	0.423421	-0.091776	0.728659	Glycogen synthase kinase-3 beta	GSK3B_S215
P50395_S61	-0.195793	0.0227165	-0.300741	0.0993241	Rab GDP dissociation inhibitor beta	GDI2_S61
P50402_S49	0.203054	0.0211264	0.158703	0.011285	Emerin	EMD_S49
P50479_S112	0.209861	0.227187	0.0870513	0.617518	PDZ and LIM domain protein 4	PDLIM4_S112
P50479_S120	0.123587	0.245566	0.331617	0.004105	PDZ and LIM domain protein 4	PDLIM4_S120
P50479_T114	-0.0147697	0.917421	-0.024429	0.829881	PDZ and LIM domain protein 4	PDLIM4_T114
P50502_S76	-0.241662	0.00172507	0.204531	0.029925	Hsc70-interacting protein	ST13_S76
P50552_S322	0.168075	0.598222	-0.407	0.00292036	Vasodilator-stimulated phosphoprotein	VASP_S322
P50570_S764	0.0219147	0.864153	-0.193549	0.129125	Dynamin-2	DNM2_S764
P51003_S537	-0.229933	0.0701103	-0.0685394	0.268812	Poly(A) polymerase alpha	PAPOLA_S537
P51003_S545	-0.0801394	0.342696	-0.008404	0.925254	Poly(A) polymerase alpha	PAPOLA_S545
P51003_S654	-0.288123	0.0424132	-0.160279	0.06908	Poly(A) polymerase alpha	PAPOLA_S654
P51149_S72	-0.690573	0.000850697	-0.867645	6.56297e-05	Ras-related protein Rab-7a	RAB7A_S72
P51159_S206	-0.280593	0.0366711	-0.154546	0.260814	Ras-related protein Rab-27A	RAB27A_S206
P51531_S329	NA	NA	NA	NA	Probable global transcription activator SNF2L2	SMARCA2_S329
P51532_S695	-0.0125894	0.504912	-0.0569691	0.0707268	Transcription activator BRG1	SMARCA4_S695
P51532_T1423	0.0817534	0.511129	0.0716859	0.460187	Transcription activator BRG1	SMARCA4_T1423
P51580_S14	NA	NA	NA	NA	Thiopurine S-methyltransferase	TPMT_S14
P51610_S1507	0.151862	0.182712	0.110076	0.00120703	Host cell factor 1	HCFC1_S1507
P51798_S61	-0.249628	0.0459022	-0.0515997	0.73352	H(+)/Cl(-) exchange transporter 7	CLCN7_S61
P51858_S132	-0.186797	0.738219	0.478508	0.116482	Hepatoma-derived growth factor	HDGF_S132
P51858_S133	-0.123602	0.839246	0.25845	0.502559	Hepatoma-derived growth factor	HDGF_S133
P51858_S165	-0.236783	0.675075	0.180692	0.697034	Hepatoma-derived growth factor	HDGF_S165
P51858_S202	0.102032	0.88469	0.0445097	0.857494	Hepatoma-derived growth factor	HDGF_S202
P51858_S206	0.214765	0.647721	0.345342	0.257556	Hepatoma-derived growth factor	HDGF_S206
P51858_T200	-1.71679	0.000543329	0.346683	0.615844	Hepatoma-derived growth factor	HDGF_T200
P51991_S356	0.115526	0.0489587	0.0993964	0.403938	Heterogeneous nuclear ribonucleoprotein A3	HNRNPA3_S356
P51991_S358	-0.0218418	0.775872	-0.0284438	0.783162	Heterogeneous nuclear ribonucleoprotein A3	HNRNPA3_S358
P52298_S13	0.163793	0.508636	0.614792	0.000125186	Nuclear cap-binding protein subunit 2	NCBP2_S13
P52594_S181	-0.219759	0.0277283	-0.477526	3.06157e-08	Arf-GAP domain and FG repeat-containing protein 1	AGFG1_S181
P52597_S310	-0.209593	0.460754	-0.152113	0.0182748	Heterogeneous nuclear ribonucleoprotein F	HNRNPF_S310
P52701_S227	-0.184619	0.122891	-0.0402831	0.700038	DNA mismatch repair protein Msh6	MSH6_S227
P52756_S59	-0.0336073	0.776034	0.110878	0.0690254	RNA-binding protein 5	RBM5_S59
P52756_S621	-0.0227434	0.80764	0.191389	0.013277	RNA-binding protein 5	RBM5_S621
P52756_S624	-0.0052363	0.970139	0.0318811	0.697917	RNA-binding protein 5	RBM5_S624
P52756_S78	-0.263846	0.0312519	0.109535	0.6258	RNA-binding protein 5	RBM5_S78
P52926_S44	-0.11279	0.593943	0.137658	0.38707	High mobility group protein HMGI-C	HMGA2_S44
P52948_S623	0.0546214	0.193472	0.10873	0.0887018	Nuclear pore complex protein Nup98-Nup96	NUP98_S623
P52948_S888	-0.0254115	0.861224	0.0185187	0.841355	Nuclear pore complex protein Nup98-Nup96	NUP98_S888
P52948_T1000	0.179531	0.311369	0.0139523	0.933708	Nuclear pore complex protein Nup98-Nup96	NUP98_T1000
P53367_S79	0.408249	0.00240222	0.0283472	0.883742	Arfaptin-1	ARFIP1_S79
P53396_S455	-0.0937633	0.114862	-0.0715087	0.210539	ATP-citrate synthase	ACLY_S455
P53396_S478	-0.142857	0.0362063	-0.221584	0.0798052	ATP-citrate synthase	ACLY_S478
P53396_S481	-0.0496398	0.579013	-0.125858	0.026133	ATP-citrate synthase	ACLY_S481
P53621_S173	0.19335	0.0574947	0.0642282	0.467152	Coatomer subunit alpha	COPA_S173
P53801_Y174	0.109837	0.454456	-0.0399576	0.675529	Pituitary tumor-transforming gene 1 protein-interacting protein	PTTG1IP_Y174
P53985_S213	0.528591	4.57265e-06	0.133369	2.09404e-05	Monocarboxylate transporter 1	SLC16A1_S213
P53985_S483	-0.019029	0.892496	0.116346	0.104229	Monocarboxylate transporter 1	SLC16A1_S483
P53985_T466	-0.180411	0.161933	0.11077	0.105654	Monocarboxylate transporter 1	SLC16A1_T466
P53999_S118	0.10532	0.271478	-0.0354384	0.532814	Activated RNA polymerase II transcriptional coactivator p15	SUB1_S118
P54578_S143	-0.0201256	0.723944	-0.193763	0.00652944	Ubiquitin carboxyl-terminal hydrolase 14	USP14_S143
P54725_S123	0.295867	0.0398686	0.340663	0.0046833	UV excision repair protein RAD23 homolog A	RAD23A_S123
P54725_T200	-0.0864597	0.176223	-0.418959	0.0393415	UV excision repair protein RAD23 homolog A	RAD23A_T200
P54727_S160	0.224709	0.374442	0.370257	4.53865e-05	UV excision repair protein RAD23 homolog B	RAD23B_S160
P54727_T164	0.816734	0.0165956	-0.0771915	0.706871	UV excision repair protein RAD23 homolog B	RAD23B_T164
P55010_S389	0.0899468	0.227126	0.0907008	0.332237	Eukaryotic translation initiation factor 5	EIF5_S389
P55010_S390	0.0899468	0.227126	0.0907008	0.332237	Eukaryotic translation initiation factor 5	EIF5_S390
P55036_S266	-0.0140041	0.920249	-0.00996485	0.948323	26S proteasome non-ATPase regulatory subunit 4	PSMD4_S266
P55795_S104	0.0717142	0.175224	0.0181652	0.751986	Heterogeneous nuclear ribonucleoprotein H2	HNRNPH2_S104
P55884_S152	-0.124935	0.191241	-0.03582	0.438497	Eukaryotic translation initiation factor 3 subunit B	EIF3B_S152
P55884_S154	-0.0736495	0.539181	0.0480363	0.491318	Eukaryotic translation initiation factor 3 subunit B	EIF3B_S154
P55884_S164	-0.265811	0.00306621	-0.0153943	0.724114	Eukaryotic translation initiation factor 3 subunit B	EIF3B_S164
P55884_S83	0.20898	7.25144e-05	0.0307514	0.385461	Eukaryotic translation initiation factor 3 subunit B	EIF3B_S83
P55884_S95	-0.371312	0.00195665	0.147011	0.13224	Eukaryotic translation initiation factor 3 subunit B	EIF3B_S95
P58546_T31	0.222248	0.00159625	-0.0690529	0.420576	Myotrophin	MTPN_T31
P60174_S21	-0.0435081	0.729405	0.0552438	0.438587	Triosephosphate isomerase	TPI1_S21
P61204_S147	0.0569979	0.821464	0.00703538	0.974346	ADP-ribosylation factor 3	ARF3_S147
P61225_S66	-0.0257858	0.464109	-0.0741562	0.104795	Ras-related protein Rap-2b	RAP2B_S66
P61247_S263	0.00388964	0.977632	0.156795	0.160767	40S ribosomal protein S3a	RPS3A_S263
P61978_S284	-0.147172	0.00213928	-0.027344	0.712513	Heterogeneous nuclear ribonucleoprotein K	HNRNPK_S284
P61978_S379	0.236135	0.0875516	-0.028445	0.906947	Heterogeneous nuclear ribonucleoprotein K	HNRNPK_S379
P62140_T316	-4.36104e-05	0.999675	-0.000675638	0.991177	Serine/threonine-protein phosphatase PP1-beta catalytic subunit	PPP1CB_T316
P62241_T130	-0.015781	0.905521	0.245946	0.0300683	40S ribosomal protein S8	RPS8_T130
P62258_S210	-0.19677	0.0742006	-0.0273218	0.829881	14-3-3 protein epsilon	YWHAE_S210
P62753_S244	1.33156	0.00778201	-0.0833107	0.550312	40S ribosomal protein S6	RPS6_S244
P62888_S10	0.159264	0.175201	0.125231	0.000793961	60S ribosomal protein L30	RPL30_S10
P62995_S20	-0.318008	0.0228551	-0.27503	0.431267	Transformer-2 protein homolog beta	TRA2B_S20
P62995_S22	-0.259134	0.0105779	0.0347855	0.825093	Transformer-2 protein homolog beta	TRA2B_S22
P62995_S26	-0.430488	0.00149066	-0.353132	0.410302	Transformer-2 protein homolog beta	TRA2B_S26
P62995_S264	0.084957	0.469355	0.296559	0.0857365	Transformer-2 protein homolog beta	TRA2B_S264
P62995_S266	-0.102448	0.381645	-0.426738	0.103691	Transformer-2 protein homolog beta	TRA2B_S266
P63104_S210	-0.245014	0.0206166	0.0256519	0.438097	14-3-3 protein zeta/delta	YWHAZ_S210
P63104_T194	-0.0627638	0.516024	0.164812	0.146473	14-3-3 protein zeta/delta	YWHAZ_T194
P67809_S102	0.405542	0.000355452	0.126815	0.054425	Y-box-binding protein 1	YBX1_S102
P67809_S165	-0.0480916	0.693246	0.0926591	0.497229	Y-box-binding protein 1	YBX1_S165
P67809_S167	-0.425917	2.19485e-05	-0.319872	0.000810788	Y-box-binding protein 1	YBX1_S167
P67809_S174	-0.165375	0.0234185	0.0746038	0.153561	Y-box-binding protein 1	YBX1_S174
P67809_S176	0.0547254	0.50178	-0.114748	0.391848	Y-box-binding protein 1	YBX1_S176
P67809_S314	0.176271	0.094634	-0.0507793	0.50002	Y-box-binding protein 1	YBX1_S314
P78324_S406	0.000286829	0.998931	-0.173795	0.0968308	Tyrosine-protein phosphatase non-receptor type substrate 1	SIRPA_S406
P78527_S2624	0.309014	0.000182497	-0.0950606	0.748041	DNA-dependent protein kinase catalytic subunit	PRKDC_S2624
P78527_S3205	0.0483114	0.632841	-0.0998414	0.258123	DNA-dependent protein kinase catalytic subunit	PRKDC_S3205
P78536_S791	-0.26075	0.161123	0.26535	0.033956	Disintegrin and metalloproteinase domain-containing protein 17	ADAM17_S791
P82094_T401	0.224183	0.233811	-0.353677	0.138506	TATA element modulatory factor	TMF1_T401
P85037_S213	-0.0427481	0.657627	0.0332707	0.6258	Forkhead box protein K1	FOXK1_S213
P85037_S420	0.0827386	0.426604	-0.239331	0.255705	Forkhead box protein K1	FOXK1_S420
P85037_S445	-0.141836	0.0742006	0.0285664	0.890612	Forkhead box protein K1	FOXK1_S445
P86790_S266	0.0548485	0.177817	0.0731934	0.313655	Vacuolar fusion protein CCZ1 homolog B	CCZ1B_S266
P98082_S231	0.556336	0.0102818	-0.0184033	0.933908	Disabled homolog 2	DAB2_S231
P98082_S401	0.0444793	0.686407	-0.239167	0.0331888	Disabled homolog 2	DAB2_S401
P98175_S723	0.0909406	0.208841	0.0757572	0.156279	RNA-binding protein 10	RBM10_S723
P98175_S797	NA	NA	NA	NA	RNA-binding protein 10	RBM10_S797
Q00722_S413	-0.257605	0.00400684	0.211312	0.00402037	1-phosphatidylinositol 4,5-bisphosphate phosphodiesterase beta-2	PLCB2_S413
Q00722_S958	0.32634	0.0456152	0.57598	0.021486	1-phosphatidylinositol 4,5-bisphosphate phosphodiesterase beta-2	PLCB2_S958
Q00839_S271	-0.623998	0.107551	0.0232098	0.973663	Heterogeneous nuclear ribonucleoprotein U	HNRNPU_S271
Q00839_S59	0.19719	0.0740131	0.0204138	0.807419	Heterogeneous nuclear ribonucleoprotein U	HNRNPU_S59
Q01082_S2102	-0.134681	0.176874	0.0117769	0.901511	Spectrin beta chain, non-erythrocytic 1	SPTBN1_S2102
Q01082_S2138	0.0653199	0.0649615	0.1476	0.00459005	Spectrin beta chain, non-erythrocytic 1	SPTBN1_S2138
Q01105_S63	0.0527068	0.766738	-0.287377	0.0990329	Protein SET	SET_S63
Q01105_S7	0.0874415	0.0603135	-0.0840138	0.151608	Protein SET	SET_S7
Q01433_S168	0.111097	0.555477	-0.0696205	0.581486	AMP deaminase 2	AMPD2_S168
Q01433_S190	0.264934	0.0462468	-0.220755	0.018596	AMP deaminase 2	AMPD2_S190
Q01518_S34	-0.207521	0.189821	-0.443859	0.014899	Adenylyl cyclase-associated protein 1	CAP1_S34
Q01650_S31	-0.0311617	0.338889	-0.0498447	0.736558	Large neutral amino acids transporter small subunit 1	SLC7A5_S31
Q01804_S1006	NA	NA	NA	NA	OTU domain-containing protein 4	OTUD4_S1006
Q01804_S443	0.304858	0.128649	-0.0415756	0.734821	OTU domain-containing protein 4	OTUD4_S443
Q01813_S386	-0.243991	0.0400399	-0.0282833	0.792262	ATP-dependent 6-phosphofructokinase, platelet type	PFKP_S386
Q01970_S1105	0.398618	0.0239771	0.402154	0.0791167	1-phosphatidylinositol 4,5-bisphosphate phosphodiesterase beta-3	PLCB3_S1105
Q02543_S71	0.047507	0.872215	0.332107	7.25328e-10	60S ribosomal protein L18a	RPL18A_S71
Q02790_S451	-0.107701	0.341389	0.0893182	0.756971	Peptidyl-prolyl cis-trans isomerase FKBP4	FKBP4_S451
Q02880_S1413	0.329504	2.09659e-06	0.222914	0.124071	DNA topoisomerase 2-beta	TOP2B_S1413
Q02880_S1466	-0.0678211	0.341471	-0.122979	0.0627017	DNA topoisomerase 2-beta	TOP2B_S1466
Q02880_S1550	0.229978	0.00666148	0.0224942	0.889284	DNA topoisomerase 2-beta	TOP2B_S1550
Q02880_S1552	0.0843972	0.549616	0.210321	0.123248	DNA topoisomerase 2-beta	TOP2B_S1552
Q02880_S1581	0.145328	0.343252	0.0138257	0.935366	DNA topoisomerase 2-beta	TOP2B_S1581
Q03169_S68	-0.295601	0.221257	-0.231308	0.0691753	Tumor necrosis factor alpha-induced protein 2	TNFAIP2_S68
Q03252_S405	0.299445	0.00495332	-0.447043	0.000188961	Lamin-B2	LMNB2_S405
Q03252_T418	0.2933	0.151774	0.316744	0.000119479	Lamin-B2	LMNB2_T418
Q04637_S1187	-0.141823	0.0980033	-0.0175312	0.808825	Eukaryotic translation initiation factor 4 gamma 1	EIF4G1_S1187
Q04637_S1209	-0.578726	2.723e-05	0.073559	0.64797	Eukaryotic translation initiation factor 4 gamma 1	EIF4G1_S1209
Q04637_S1231	-0.0624003	0.697442	-0.191645	0.38707	Eukaryotic translation initiation factor 4 gamma 1	EIF4G1_S1231
Q04637_S1596	0.0284743	0.651754	0.0972373	0.0298889	Eukaryotic translation initiation factor 4 gamma 1	EIF4G1_S1596
Q04637_T1211	-1.04401	1.25179e-05	0.343611	1.19937e-05	Eukaryotic translation initiation factor 4 gamma 1	EIF4G1_T1211
Q05209_S435	-0.448012	0.00166784	-0.239295	0.160767	Tyrosine-protein phosphatase non-receptor type 12	PTPN12_S435
Q05209_S603	0.0171978	0.315084	0.0429609	0.64766	Tyrosine-protein phosphatase non-receptor type 12	PTPN12_S603
Q05209_S606	-0.0299604	0.431089	0.0947937	0.298907	Tyrosine-protein phosphatase non-receptor type 12	PTPN12_S606
Q05209_S670	-0.446215	0.00502215	0.469054	1.08698e-12	Tyrosine-protein phosphatase non-receptor type 12	PTPN12_S670
Q05209_S673	-0.08531	0.385239	0.0494939	0.491157	Tyrosine-protein phosphatase non-receptor type 12	PTPN12_S673
Q05209_T509	-0.211375	0.0522886	-0.0327835	0.544026	Tyrosine-protein phosphatase non-receptor type 12	PTPN12_T509
Q05519_S434	-0.652733	3.08948e-05	0.103539	0.00125745	Serine/arginine-rich splicing factor 11	SRSF11_S434
Q05519_S449	-0.100142	0.485343	-0.30162	0.0372975	Serine/arginine-rich splicing factor 11	SRSF11_S449
Q05519_S483	-0.15285	0.000213489	-0.0674176	0.307289	Serine/arginine-rich splicing factor 11	SRSF11_S483
Q05655_S302	0.109487	0.222892	0.116298	0.0964453	Protein kinase C delta type	PRKCD_S302
Q05655_S304	-0.00238805	0.974705	0.113048	0.184307	Protein kinase C delta type	PRKCD_S304
Q05655_S306	0.464081	0.00479771	-0.220736	1.9206e-08	Protein kinase C delta type	PRKCD_S306
Q05655_S503	-0.0753249	0.271292	0.0657623	0.432044	Protein kinase C delta type	PRKCD_S503
Q05655_S645	-0.0973263	0.25735	0.294392	3.58182e-07	Protein kinase C delta type	PRKCD_S645
Q05655_S658	-0.421707	0.00361292	-0.135899	0.410096	Protein kinase C delta type	PRKCD_S658
Q05655_S664	-0.287796	0.185121	-0.218051	0.0100184	Protein kinase C delta type	PRKCD_S664
Q05655_T507	0.0648707	0.889145	-0.233024	0.396412	Protein kinase C delta type	PRKCD_T507
Q06587_S232	NA	NA	NA	NA	E3 ubiquitin-protein ligase RING1	RING1_S232
Q06587_S38	NA	NA	NA	NA	E3 ubiquitin-protein ligase RING1	RING1_S38
Q07666_S20	-0.00039962	0.99718	0.316944	0.06908	KH domain-containing, RNA-binding, signal transduction-associated protein 1	KHDRBS1_S20
Q07666_S58	-0.214773	0.0156053	-0.128424	0.158373	KH domain-containing, RNA-binding, signal transduction-associated protein 1	KHDRBS1_S58
Q07960_S51	0.54441	0.00250621	0.17138	0.06362	Rho GTPase-activating protein 1	ARHGAP1_S51
Q08170_S112	0.243462	0.00113201	0.0275318	0.867536	Serine/arginine-rich splicing factor 4	SRSF4_S112
Q08170_S261	-0.247245	0.227187	-0.158828	0.117094	Serine/arginine-rich splicing factor 4	SRSF4_S261
Q08170_S431	0.157992	0.024999	0.150761	0.0300683	Serine/arginine-rich splicing factor 4	SRSF4_S431
Q08945_S444	0.0113666	0.919143	0.0704841	0.38615	FACT complex subunit SSRP1	SSRP1_S444
Q08J23_S456	-0.224349	0.00861086	-0.0986364	0.490792	RNA cytosine C(5)-methyltransferase NSUN2	NSUN2_S456
Q08J23_S743	0.0358594	0.911513	-0.0182586	0.94605	RNA cytosine C(5)-methyltransferase NSUN2	NSUN2_S743
Q08J23_S751	0.107136	0.752587	-0.0134445	0.960872	RNA cytosine C(5)-methyltransferase NSUN2	NSUN2_S751
Q09161_S7	0.611786	6.00349e-05	0.272657	0.06908	Nuclear cap-binding protein subunit 1	NCBP1_S7
Q09666_S115	0.115066	0.00248378	0.167914	0.0580524	Neuroblast differentiation-associated protein AHNAK	AHNAK_S115
Q09666_S135	0.120213	0.255914	0.173879	0.00295051	Neuroblast differentiation-associated protein AHNAK	AHNAK_S135
Q09666_S177	-0.142281	0.256824	-0.126569	0.138078	Neuroblast differentiation-associated protein AHNAK	AHNAK_S177
Q09666_S210	0.278689	0.00715635	0.0463039	0.378637	Neuroblast differentiation-associated protein AHNAK	AHNAK_S210
Q09666_S216	-0.0503636	0.595949	-0.213901	0.034155	Neuroblast differentiation-associated protein AHNAK	AHNAK_S216
Q09666_S570	-0.298479	0.00256177	-0.192074	0.00142811	Neuroblast differentiation-associated protein AHNAK	AHNAK_S570
Q09666_S5731	-0.379985	0.0578358	-0.329777	0.015324	Neuroblast differentiation-associated protein AHNAK	AHNAK_S5731
Q09666_S5749	-0.165687	0.519472	-0.10872	0.0401128	Neuroblast differentiation-associated protein AHNAK	AHNAK_S5749
Q09666_S5752	-0.234782	0.326903	0.0655462	0.636933	Neuroblast differentiation-associated protein AHNAK	AHNAK_S5752
Q09666_S5763	-0.226909	0.417916	0.131417	0.48969	Neuroblast differentiation-associated protein AHNAK	AHNAK_S5763
Q09666_S5780	0.0838225	0.79836	0.179025	0.141819	Neuroblast differentiation-associated protein AHNAK	AHNAK_S5780
Q09666_S5782	-0.374933	0.218886	0.147878	0.469177	Neuroblast differentiation-associated protein AHNAK	AHNAK_S5782
Q09666_S5841	-0.403654	0.097761	-0.136543	0.346951	Neuroblast differentiation-associated protein AHNAK	AHNAK_S5841
Q09666_S93	0.145579	0.129966	0.0833378	0.208754	Neuroblast differentiation-associated protein AHNAK	AHNAK_S93
Q09666_T5839	-0.106093	0.667601	-0.00535972	0.970291	Neuroblast differentiation-associated protein AHNAK	AHNAK_T5839
Q0JRZ9_S387	-0.0757713	0.424058	-0.643702	0.0150241	F-BAR domain only protein 2	FCHO2_S387
Q0JRZ9_S394	-0.128603	0.14477	-0.225315	0.0128198	F-BAR domain only protein 2	FCHO2_S394
Q0JRZ9_S403	-0.0808438	0.572434	-0.224726	0.0394535	F-BAR domain only protein 2	FCHO2_S403
Q0JRZ9_S488	0.359451	0.00495917	-0.0583265	0.60932	F-BAR domain only protein 2	FCHO2_S488
Q0VDF9_S76	0.202427	0.223321	-0.324131	0.0880576	Heat shock 70 kDa protein 14	HSPA14_S76
Q12789_S1068	-0.571826	4.57265e-06	-0.403259	5.75312e-05	General transcription factor 3C polypeptide 1	GTF3C1_S1068
Q12789_S1865	0.26107	0.064082	-0.0915741	0.161343	General transcription factor 3C polypeptide 1	GTF3C1_S1865
Q12802_S1602	-0.201947	0.143761	0.159262	0.640833	A-kinase anchor protein 13	AKAP13_S1602
Q12802_S1876	-0.102955	0.279134	-0.0424246	0.915729	A-kinase anchor protein 13	AKAP13_S1876
Q12802_T2467	-0.0899622	0.271478	0.0775822	0.157848	A-kinase anchor protein 13	AKAP13_T2467
Q12846_S117	-0.298501	0.107599	0.125831	0.158768	Syntaxin-4	STX4_S117
Q12906_S382	-0.217737	0.0294316	0.0475621	0.286055	Interleukin enhancer-binding factor 3	ILF3_S382
Q12906_S62	-0.06532	0.168769	0.0354148	0.50726	Interleukin enhancer-binding factor 3	ILF3_S62
Q12965_S1002	0.711514	0.000395663	0.182904	0.74116	Unconventional myosin-Ie	MYO1E_S1002
Q12996_S691	-0.317251	0.0129106	-0.0403651	0.825093	Cleavage stimulation factor subunit 3	CSTF3_S691
Q13042_S560	0.116071	0.435621	-0.158499	0.0105003	Cell division cycle protein 16 homolog	CDC16_S560
Q13043_S320	0.0647848	0.672304	-0.0980155	0.292032	Serine/threonine-protein kinase 4	STK4_S320
Q13045_S436	0.265054	0.0096768	0.334403	0.000606056	Protein flightless-1 homolog	FLII_S436
Q13085_S23	-0.23453	0.0172151	-0.131139	0.0064204	Acetyl-CoA carboxylase 1	ACACA_S23
Q13085_S29	-0.107723	0.0329867	-0.0855583	0.00637053	Acetyl-CoA carboxylase 1	ACACA_S29
Q13094_S207	-0.167848	0.154326	-0.216391	0.021287	Lymphocyte cytosolic protein 2	LCP2_S207
Q13098_S474	-0.0775347	0.467284	-0.0484099	0.705645	COP9 signalosome complex subunit 1	GPS1_S474
Q13107_S680	-0.154396	0.422191	-0.142612	0.151193	Ubiquitin carboxyl-terminal hydrolase 4	USP4_S680
Q13107_T677	-0.240278	2.19357e-10	-0.0479092	0.577596	Ubiquitin carboxyl-terminal hydrolase 4	USP4_T677
Q13131_S486	-0.102835	0.406155	0.0896568	0.0979512	5'-AMP-activated protein kinase catalytic subunit alpha-1	PRKAA1_S486
Q13131_S496	-0.0534843	0.547554	0.182512	0.0430269	5'-AMP-activated protein kinase catalytic subunit alpha-1	PRKAA1_S496
Q13131_S508	0.086544	0.114486	0.229683	0.0339749	5'-AMP-activated protein kinase catalytic subunit alpha-1	PRKAA1_S508
Q13131_T490	0.0306608	0.806826	-0.0647579	0.413849	5'-AMP-activated protein kinase catalytic subunit alpha-1	PRKAA1_T490
Q13136_S275	-0.218372	0.00791376	0.282368	0.0233732	Liprin-alpha-1	PPFIA1_S275
Q13144_S544	-0.148997	0.434805	-0.0699002	0.326024	Translation initiation factor eIF-2B subunit epsilon	EIF2B5_S544
Q13158_S194	-0.0856211	0.467979	-0.129783	0.346856	FAS-associated death domain protein	FADD_S194
Q13177_S141	-0.196776	0.0617153	-0.336223	0.000593894	Serine/threonine-protein kinase PAK 2	PAK2_S141
Q13177_S75	0.0492932	0.00679944	0.117471	0.0327753	Serine/threonine-protein kinase PAK 2	PAK2_S75
Q13177_T134	-0.346765	0.0119348	-0.166743	0.0246004	Serine/threonine-protein kinase PAK 2	PAK2_T134
Q13177_T169	-0.307574	0.0129675	0.000676188	0.968779	Serine/threonine-protein kinase PAK 2	PAK2_T169
Q13185_S176	0.126866	0.704874	-0.0800473	0.656827	Chromobox protein homolog 3	CBX3_S176
Q13185_S93	-0.312918	0.000880852	-0.133843	0.234575	Chromobox protein homolog 3	CBX3_S93
Q13185_S95	-0.327386	0.00158893	-0.111726	0.325501	Chromobox protein homolog 3	CBX3_S95
Q13185_S97	-0.149573	0.0127001	-0.144139	0.0291579	Chromobox protein homolog 3	CBX3_S97
Q13242_S204	NA	NA	NA	NA	Serine/arginine-rich splicing factor 9	SRSF9_S204
Q13242_S211	NA	NA	NA	NA	Serine/arginine-rich splicing factor 9	SRSF9_S211
Q13243_S116	0.193023	0.0855524	-0.0037468	0.978528	Serine/arginine-rich splicing factor 5	SRSF5_S116
Q13243_S233	0.35356	0.0366881	-1.00159	4.60442e-05	Serine/arginine-rich splicing factor 5	SRSF5_S233
Q13263_S473	0.240847	0.00433486	0.063313	0.291546	Transcription intermediary factor 1-beta	TRIM28_S473
Q13263_S594	0.249766	0.17127	-0.0554007	0.768995	Transcription intermediary factor 1-beta	TRIM28_S594
Q13283_S149	0.198507	0.0342103	-0.0178888	0.913658	Ras GTPase-activating protein-binding protein 1	G3BP1_S149
Q13283_S232	-0.041614	0.42775	0.00809799	0.889284	Ras GTPase-activating protein-binding protein 1	G3BP1_S232
Q13283_T241	0.0478396	0.330433	-0.134535	0.00368976	Ras GTPase-activating protein-binding protein 1	G3BP1_T241
Q13303_S9	-0.206009	0.0478204	-0.1986	6.19464e-05	Voltage-gated potassium channel subunit beta-2	KCNAB2_S9
Q13435_S302	0.478885	0.024999	0.166417	0.289122	Splicing factor 3B subunit 2	SF3B2_S302
Q13435_S307	-0.0193498	0.845272	-0.0788143	0.177334	Splicing factor 3B subunit 2	SF3B2_S307
Q13435_S309	0.101586	0.264144	0.0216566	0.696566	Splicing factor 3B subunit 2	SF3B2_S309
Q13435_S343	0.157691	0.135987	0.312352	9.65966e-06	Splicing factor 3B subunit 2	SF3B2_S343
Q13435_S360	-0.0680954	0.298916	-0.0385237	0.573435	Splicing factor 3B subunit 2	SF3B2_S360
Q13435_T780	-0.199033	0.00283261	-0.227457	0.0388697	Splicing factor 3B subunit 2	SF3B2_T780
Q13451_S13	-0.271557	0.00307983	-0.059169	0.488652	Peptidyl-prolyl cis-trans isomerase FKBP5	FKBP5_S13
Q13451_S445	-0.249419	0.000676873	-0.286445	0.00102463	Peptidyl-prolyl cis-trans isomerase FKBP5	FKBP5_S445
Q13464_S1100	0.0389262	0.226591	-0.00215857	0.955626	Rho-associated protein kinase 1	ROCK1_S1100
Q13464_S1341	0.160286	0.0125813	0.193136	0.0379294	Rho-associated protein kinase 1	ROCK1_S1341
Q13464_T1101	0.0817606	0.323122	0.124323	0.338141	Rho-associated protein kinase 1	ROCK1_T1101
Q13501_S266	0.119171	0.331796	0.011347	0.96681	Sequestosome-1	SQSTM1_S266
Q13501_S272	0.00196602	0.991404	0.143035	0.109136	Sequestosome-1	SQSTM1_S272
Q13501_S328	0.355399	0.00647847	0.40291	0.130447	Sequestosome-1	SQSTM1_S328
Q13501_S332	0.182295	0.428344	0.259461	0.483375	Sequestosome-1	SQSTM1_S332
Q13501_S355	0.394938	0.00945832	0.563832	0.000358246	Sequestosome-1	SQSTM1_S355
Q13501_S370	0.378155	0.00251127	0.242161	0.0970635	Sequestosome-1	SQSTM1_S370
Q13501_T269	-0.259649	0.051866	0.191877	0.0427024	Sequestosome-1	SQSTM1_T269
Q13523_S277	0.362529	0.00438757	-0.0518487	0.466737	Serine/threonine-protein kinase PRP4 homolog	PRPF4B_S277
Q13523_S431	0.064074	0.669818	-0.0449535	0.13048	Serine/threonine-protein kinase PRP4 homolog	PRPF4B_S431
Q13523_S578	0.30724	0.0132183	-0.00458844	0.966876	Serine/threonine-protein kinase PRP4 homolog	PRPF4B_S578
Q13523_S580	0.196016	0.00481232	0.0349718	0.640082	Serine/threonine-protein kinase PRP4 homolog	PRPF4B_S580
Q13523_T847	0.50096	0.088441	0.0154776	0.810548	Serine/threonine-protein kinase PRP4 homolog	PRPF4B_T847
Q13547_S393	-0.153563	0.0176135	0.052232	0.680116	Histone deacetylase 1	HDAC1_S393
Q13576_S16	0.4101	0.00057485	0.141431	0.391848	Ras GTPase-activating-like protein IQGAP2	IQGAP2_S16
Q13595_S260	0.0167207	0.935687	0.386107	0.00318285	Transformer-2 protein homolog alpha	TRA2A_S260
Q13595_S262	-0.0319004	0.87073	-0.291838	0.191006	Transformer-2 protein homolog alpha	TRA2A_S262
Q13595_T88	-0.541763	0.000393088	-0.175547	0.302707	Transformer-2 protein homolog alpha	TRA2A_T88
Q13884_S219	-0.0712886	0.451418	-0.117939	0.034983	Beta-1-syntrophin	SNTB1_S219
Q13884_S389	0.11754	0.154601	0.0377363	0.726405	Beta-1-syntrophin	SNTB1_S389
Q13884_S87	-0.179494	0.111002	-0.16832	0.117094	Beta-1-syntrophin	SNTB1_S87
Q13884_T214	0.234304	0.0167545	0.0981318	0.376051	Beta-1-syntrophin	SNTB1_T214
Q14011_S148	0.309756	4.23579e-05	0.284847	0.0417771	Cold-inducible RNA-binding protein	CIRBP_S148
Q14103_S80	-0.0593335	0.541337	-0.0537469	0.488784	Heterogeneous nuclear ribonucleoprotein D0	HNRNPD_S80
Q14103_S82	-0.180907	0.0232839	-0.0634709	0.391873	Heterogeneous nuclear ribonucleoprotein D0	HNRNPD_S82
Q14103_S83	-0.00919891	0.909048	-0.0385843	0.679859	Heterogeneous nuclear ribonucleoprotein D0	HNRNPD_S83
Q14103_S87	-0.0344421	0.647721	-0.136137	0.156279	Heterogeneous nuclear ribonucleoprotein D0	HNRNPD_S87
Q14151_S343	0.0891173	0.544645	-0.145759	0.353148	Scaffold attachment factor B2	SAFB2_S343
Q14152_S584	0.411104	0.000344775	-0.0782343	0.647179	Eukaryotic translation initiation factor 3 subunit A	EIF3A_S584
Q14161_S586	-0.094505	0.343522	-0.0228346	0.896995	ARF GTPase-activating protein GIT2	GIT2_S586
Q14161_S614	0.364734	4.48554e-11	-0.153916	0.558628	ARF GTPase-activating protein GIT2	GIT2_S614
Q14166_S16	0.0877071	0.470864	0.00414832	0.968779	Tubulin--tyrosine ligase-like protein 12	TTLL12_S16
Q14195_S518	-0.17414	0.13888	0.00377188	0.974346	Dihydropyrimidinase-related protein 3	DPYSL3_S518
Q14195_S522	0.122971	0.113813	-0.0270551	0.753579	Dihydropyrimidinase-related protein 3	DPYSL3_S522
Q14195_T509	-0.257922	0.0390761	-0.526683	5.45367e-05	Dihydropyrimidinase-related protein 3	DPYSL3_T509
Q14195_T514	-0.134414	0.330322	-0.000788913	0.993757	Dihydropyrimidinase-related protein 3	DPYSL3_T514
Q14204_S4370	-0.0963657	0.193472	-0.0454435	0.621418	Cytoplasmic dynein 1 heavy chain 1	DYNC1H1_S4370
Q14247_S405	NA	NA	NA	NA	Src substrate cortactin	CTTN_S405
Q14289_S375	0.153057	0.379005	-0.0802652	0.288087	Protein-tyrosine kinase 2-beta	PTK2B_S375
Q14498_S100	-0.428788	0.000303021	0.0274841	0.46373	RNA-binding protein 39	RBM39_S100
Q14498_S136	-0.047704	0.597892	0.0350698	0.693135	RNA-binding protein 39	RBM39_S136
Q14498_S97	-0.0699226	0.656429	0.0154543	0.873612	RNA-binding protein 39	RBM39_S97
Q14644_S809	-0.0200152	0.936246	-0.101126	0.320472	Ras GTPase-activating protein 3	RASA3_S809
Q14644_S833	0.00903553	0.964023	-0.238251	0.0043035	Ras GTPase-activating protein 3	RASA3_S833
Q14677_S227	0.194334	0.000213489	0.0902942	0.477763	Clathrin interactor 1	CLINT1_S227
Q14677_S299	-0.0650086	0.605376	0.13784	0.249618	Clathrin interactor 1	CLINT1_S299
Q14683_S358	0.129415	0.00305872	-0.102133	0.254564	Structural maintenance of chromosomes protein 1A	SMC1A_S358
Q14683_S360	-0.0346879	0.845676	-0.0935794	0.152485	Structural maintenance of chromosomes protein 1A	SMC1A_S360
Q14684_S245	0.0799695	0.465455	0.144649	0.116482	Ribosomal RNA processing protein 1 homolog B	RRP1B_S245
Q14694_S211	-0.0378643	0.434805	-0.0129258	0.899971	Ubiquitin carboxyl-terminal hydrolase 10	USP10_S211
Q14694_S365	-0.253028	0.0256489	-0.18986	0.0658018	Ubiquitin carboxyl-terminal hydrolase 10	USP10_S365
Q14694_S576	0.0299359	0.719908	-0.0985341	0.0819077	Ubiquitin carboxyl-terminal hydrolase 10	USP10_S576
Q14696_S221	-0.202762	0.134968	-0.0871157	0.518458	LRP chaperone MESD	MESD_S221
Q14699_S199	-0.0768096	0.806863	-0.733581	0.002669	Raftlin	RFTN1_S199
Q14699_S220	-0.0133795	0.86817	0.0733551	0.59563	Raftlin	RFTN1_S220
Q14699_S239	0.00846324	0.885965	-0.261453	0.00408418	Raftlin	RFTN1_S239
Q14699_S241	0.0342361	0.640996	-0.454317	0.000828569	Raftlin	RFTN1_S241
Q14699_S250	0.0617498	0.65626	-0.149231	0.0630009	Raftlin	RFTN1_S250
Q14739_S67	0.199301	0.345941	-0.0236508	0.798284	Delta(14)-sterol reductase LBR	LBR_S67
Q14739_S70	-0.172988	0.195221	-0.14663	0.320472	Delta(14)-sterol reductase LBR	LBR_S70
Q14739_S71	0.0613674	0.527553	-0.153384	0.316907	Delta(14)-sterol reductase LBR	LBR_S71
Q14739_S73	-0.0180455	0.938799	-0.130023	0.240269	Delta(14)-sterol reductase LBR	LBR_S73
Q14739_S86	0.113471	0.517406	0.119969	0.193785	Delta(14)-sterol reductase LBR	LBR_S86
Q14739_S99	-0.185197	0.289221	-0.23381	0.012076	Delta(14)-sterol reductase LBR	LBR_S99
Q14789_S3010	0.713119	0.000105073	0.0974832	0.337268	Golgin subfamily B member 1	GOLGB1_S3010
Q14814_S231	NA	NA	NA	NA	Myocyte-specific enhancer factor 2D	MEF2D_S231
Q14847_S146	0.03204	0.640456	0.260879	0.128286	LIM and SH3 domain protein 1	LASP1_S146
Q14847_T104	-0.769061	1.85783e-05	-1.3608	6.14795e-05	LIM and SH3 domain protein 1	LASP1_T104
Q14966_S1401	0.407746	0.0801803	0.193147	0.187069	Zinc finger protein 638	ZNF638_S1401
Q15019_S218	-0.196069	0.0517613	-0.0869464	0.239024	Septin-2	SEPTIN2_S218
Q15036_S409	-0.0338082	0.789448	-0.0625416	0.523376	Sorting nexin-17	SNX17_S409
Q15042_S537	0.0115046	0.944754	0.324896	0.0023811	Rab3 GTPase-activating protein catalytic subunit	RAB3GAP1_S537
Q15056_S24	0.233896	0.118165	0.0648057	0.819413	Eukaryotic translation initiation factor 4H	EIF4H_S24
Q15080_S161	-0.0240626	0.859585	0.100406	0.393892	Neutrophil cytosol factor 4	NCF4_S161
Q15080_S166	-0.203175	0.189875	0.157644	0.0932153	Neutrophil cytosol factor 4	NCF4_S166
Q15084_S428	0.0518107	0.800577	0.114521	0.475108	Protein disulfide-isomerase A6	PDIA6_S428
Q15121_S116	-0.120554	0.601471	-0.263585	0.135013	Astrocytic phosphoprotein PEA-15	PEA15_S116
Q15149_S2578	NA	NA	-0.438258	0.284202	Plectin	PLEC_S2578
Q15149_S4385	-0.0203459	0.770429	0.171629	0.153667	Plectin	PLEC_S4385
Q15149_S4386	-0.0257546	0.784715	0.0660056	0.374489	Plectin	PLEC_S4386
Q15149_S4400	-0.0567259	0.176874	0.267124	0.0048045	Plectin	PLEC_S4400
Q15149_S4406	0.509581	9.99351e-05	0.3218	3.74878e-05	Plectin	PLEC_S4406
Q15149_S4613	-0.332499	0.0127617	-0.000778578	0.992093	Plectin	PLEC_S4613
Q15149_S720	0.133098	0.192604	-0.0812238	0.607772	Plectin	PLEC_S720
Q15149_T4030	-0.51984	0.00169436	-0.429171	0.00653371	Plectin	PLEC_T4030
Q15365_S189	0.271921	0.000505311	-0.204381	0.319981	Poly(rC)-binding protein 1	PCBP1_S189
Q15418_S221	-0.0615479	0.740013	-0.0870318	0.675913	Ribosomal protein S6 kinase alpha-1	RPS6KA1_S221
Q15418_S363	0.000971	0.987184	0.0699375	0.755254	Ribosomal protein S6 kinase alpha-1	RPS6KA1_S363
Q15418_S380	-0.585981	0.00141865	0.295973	0.000675669	Ribosomal protein S6 kinase alpha-1	RPS6KA1_S380
Q15424_S344	0.297173	0.30735	0.0458599	0.799403	Scaffold attachment factor B1	SAFB_S344
Q15424_S604	-0.538841	0.00114267	-0.514833	0.0031358	Scaffold attachment factor B1	SAFB_S604
Q15424_S619	-0.180487	0.389817	-0.245054	0.0804786	Scaffold attachment factor B1	SAFB_S619
Q15435_S12	0.0321879	0.657432	0.240618	0.0732248	Protein phosphatase 1 regulatory subunit 7	PPP1R7_S12
Q15435_S24	-0.183869	0.0724073	0.0284427	0.834751	Protein phosphatase 1 regulatory subunit 7	PPP1R7_S24
Q15435_S27	-0.308981	0.000200103	-0.0517991	0.44301	Protein phosphatase 1 regulatory subunit 7	PPP1R7_S27
Q15459_S329	-0.0786822	0.338931	0.0963238	0.00147256	Splicing factor 3A subunit 1	SF3A1_S329
Q15459_S359	-0.036367	0.819076	-0.0210564	0.741772	Splicing factor 3A subunit 1	SF3A1_S359
Q15477_S256	-0.382877	0.0552399	-0.336984	0.0088378	Helicase SKI2W	SKIV2L_S256
Q15637_S80	0.091306	0.330322	0.211008	0.00190314	Splicing factor 1	SF1_S80
Q15637_S82	0.0941876	0.373695	0.20465	0.00555141	Splicing factor 1	SF1_S82
Q15637_T67	0.101424	0.234051	0.347323	2.45192e-05	Splicing factor 1	SF1_T67
Q15642_S296	0.366243	0.0976998	0.0465689	0.696566	Cdc42-interacting protein 4	TRIP10_S296
Q15642_S298	0.098032	0.000491526	0.0481735	0.340928	Cdc42-interacting protein 4	TRIP10_S298
Q15643_S1891	NA	NA	NA	NA	Thyroid receptor-interacting protein 11	TRIP11_S1891
Q15648_S675	-0.107006	0.691031	-0.079001	0.589943	Mediator of RNA polymerase II transcription subunit 1	MED1_S675
Q15648_T1051	NA	NA	NA	NA	Mediator of RNA polymerase II transcription subunit 1	MED1_T1051
Q15742_S171	NA	NA	NA	NA	NGFI-A-binding protein 2	NAB2_S171
Q15742_S6	NA	NA	NA	NA	NGFI-A-binding protein 2	NAB2_S6
Q15742_T434	NA	NA	NA	NA	NGFI-A-binding protein 2	NAB2_T434
Q15751_S1406	0.588196	3.39069e-05	-0.133319	0.185832	Probable E3 ubiquitin-protein ligase HERC1	HERC1_S1406
Q15751_S1510	-0.0368541	0.616933	0.153926	0.403448	Probable E3 ubiquitin-protein ligase HERC1	HERC1_S1510
Q15751_S1521	0.224622	0.144513	0.0927057	0.676428	Probable E3 ubiquitin-protein ligase HERC1	HERC1_S1521
Q15751_S4857	0.0750896	0.563049	0.0203294	0.901021	Probable E3 ubiquitin-protein ligase HERC1	HERC1_S4857
Q15751_T2701	-0.237992	0.0379126	-0.149582	0.0201832	Probable E3 ubiquitin-protein ligase HERC1	HERC1_T2701
Q15758_S493	-0.163737	0.00127407	-0.109348	0.0829459	Neutral amino acid transporter B(0)	SLC1A5_S493
Q15942_S143	-0.054793	0.749478	-0.0243424	0.879058	Zyxin	ZYX_S143
Q15942_S259	-0.345591	0.0356331	-0.215023	0.321582	Zyxin	ZYX_S259
Q15942_S281	0.220416	0.013466	0.138366	0.145427	Zyxin	ZYX_S281
Q15942_S308	0.344653	0.00209128	-0.0159242	0.852687	Zyxin	ZYX_S308
Q15942_S344	0.283733	0.0170607	0.262957	0.0148325	Zyxin	ZYX_S344
Q16204_S240	0.0224531	0.89174	0.0211892	0.81079	Coiled-coil domain-containing protein 6	CCDC6_S240
Q16204_S244	0.0428535	0.784251	0.0821154	0.273182	Coiled-coil domain-containing protein 6	CCDC6_S244
Q16204_S323	0.491146	1.04035e-07	0.293976	0.0283887	Coiled-coil domain-containing protein 6	CCDC6_S323
Q16512_S573	0.368694	0.0900596	0.0435245	0.596002	Serine/threonine-protein kinase N1	PKN1_S573
Q16512_T774	0.181693	0.409898	0.12324	0.581486	Serine/threonine-protein kinase N1	PKN1_T774
Q16539_T180	0.186949	0.375581	0.344594	0.0458253	Mitogen-activated protein kinase 14	MAPK14_T180
Q16539_T185	0.360275	0.117682	0.3818	0.000414481	Mitogen-activated protein kinase 14	MAPK14_T185
Q16629_S192	-0.0668818	0.641576	0.0190299	0.740973	Serine/arginine-rich splicing factor 7	SRSF7_S192
Q16630_T407	-0.13073	0.378762	-0.0406653	0.617518	Cleavage and polyadenylation specificity factor subunit 6	CPSF6_T407
Q16643_S142	-0.146486	0.275129	0.0168212	0.915536	Drebrin	DBN1_S142
Q16643_S337	0.117417	0.35854	0.0974045	0.251441	Drebrin	DBN1_S337
Q16643_S339	0.472137	0.000732788	0.163956	0.185832	Drebrin	DBN1_S339
Q16658_S39	-0.362946	0.00401625	-0.157112	0.180205	Fascin	FSCN1_S39
Q16666_S106	-0.13989	0.109234	-0.00392283	0.939893	Gamma-interferon-inducible protein 16	IFI16_S106
Q16666_S145	0.149752	0.0899655	-0.0904793	0.0444586	Gamma-interferon-inducible protein 16	IFI16_S145
Q16666_S153	-0.0882685	0.236462	-0.0201479	0.809026	Gamma-interferon-inducible protein 16	IFI16_S153
Q16666_T105	-0.214398	6.13717e-05	-0.207477	0.0211575	Gamma-interferon-inducible protein 16	IFI16_T105
Q16666_T149	-0.343933	0.121126	-0.0959661	0.00652944	Gamma-interferon-inducible protein 16	IFI16_T149
Q16828_S331	-0.325686	7.98244e-05	0.283304	0.174103	Dual specificity protein phosphatase 6	DUSP6_S331
Q2KHT3_S863	0.767753	0.00117786	0.410084	0.0552309	Protein CLEC16A	CLEC16A_S863
Q32MZ4_S120	0.183539	0.380416	-0.162223	0.306026	Leucine-rich repeat flightless-interacting protein 1	LRRFIP1_S120
Q32MZ4_S68	0.143706	0.286169	0.0794852	0.34988	Leucine-rich repeat flightless-interacting protein 1	LRRFIP1_S68
Q32MZ4_S768	0.211705	0.13892	0.215378	0.117094	Leucine-rich repeat flightless-interacting protein 1	LRRFIP1_S768
Q32Q12_T119	-0.185666	8.15871e-05	-0.0891491	0.130024	Nucleoside diphosphate kinase	NME1-NME2_T119
Q3BDU5_S22	0.0817932	0.545188	0.0138775	0.938738	Prelamin-A/C	LMNA_S22
Q3BDU5_S390	0.0695421	0.5397	-0.192908	0.036911	Prelamin-A/C	LMNA_S390
Q3BDU5_S392	0.0849629	0.467284	-0.166281	0.141323	Prelamin-A/C	LMNA_S392
Q3BDU5_S404	0.0165979	0.908041	-0.0951251	0.222113	Prelamin-A/C	LMNA_S404
Q3BDU5_S406	0.336969	0.176874	0.145438	0.202921	Prelamin-A/C	LMNA_S406
Q3BDU5_S407	0.275964	0.10843	-0.0936259	0.74116	Prelamin-A/C	LMNA_S407
Q3BDU5_S414	-0.0102187	0.94242	-0.109733	0.486252	Prelamin-A/C	LMNA_S414
Q3BDU5_S429	-0.0242805	0.837853	0.162806	0.305128	Prelamin-A/C	LMNA_S429
Q3BDU5_T394	0.0187537	0.801279	-0.188209	0.0267593	Prelamin-A/C	LMNA_T394
Q3MHD2_T73	0.0777072	0.465699	-0.313572	0.00106348	Protein LSM12 homolog	LSM12_T73
Q3MHD2_T75	-0.212689	0.0167803	-0.365633	0.0034254	Protein LSM12 homolog	LSM12_T75
Q4G0J3_S258	-0.150636	0.0959622	0.0552866	0.161958	La-related protein 7	LARP7_S258
Q4G0J3_S261	-0.100417	0.239989	-0.0186667	0.841355	La-related protein 7	LARP7_S261
Q4G0J3_S298	0.498539	0.000110145	0.43724	0.00213284	La-related protein 7	LARP7_S298
Q4G0J3_S300	0.351586	0.00106099	0.179526	1.05272e-07	La-related protein 7	LARP7_S300
Q4G0J3_S337	0.0157312	0.900862	-0.221902	4.1547e-14	La-related protein 7	LARP7_S337
Q4G0J3_T257	0.0158934	0.859585	0.0581965	0.491318	La-related protein 7	LARP7_T257
Q4KMP7_S132	NA	NA	NA	NA	TBC1 domain family member 10B	TBC1D10B_S132
Q4KMP7_S22	-0.305992	0.0281698	-0.272771	0.0781903	TBC1 domain family member 10B	TBC1D10B_S22
Q4KMP7_S678	-0.16583	0.227126	-0.24072	0.0393415	TBC1 domain family member 10B	TBC1D10B_S678
Q4V328_S704	0.0416282	0.708899	0.0907657	0.377253	GRIP1-associated protein 1	GRIPAP1_S704
Q53EL6_S457	0.544084	0.000190867	-0.0640703	0.500144	Programmed cell death protein 4	PDCD4_S457
Q53EL6_S76	0.876952	4.37187e-07	0.0417242	0.451149	Programmed cell death protein 4	PDCD4_S76
Q53EL6_S94	-0.0622676	0.000280236	-0.0885849	0.00243646	Programmed cell death protein 4	PDCD4_S94
Q53EP0_S208	-0.220392	0.0286857	0.0274696	0.889284	Fibronectin type III domain-containing protein 3B	FNDC3B_S208
Q53GS9_S82	0.107097	0.437753	0.0639727	0.438497	U4/U6.U5 tri-snRNP-associated protein 2	USP39_S82
Q53QZ3_S212	-0.137345	0.0548817	-0.131873	0.0569397	Rho GTPase-activating protein 15	ARHGAP15_S212
Q53QZ3_S64	-0.0277622	0.804634	0.00298796	0.948323	Rho GTPase-activating protein 15	ARHGAP15_S64
Q53T59_S194	NA	NA	NA	NA	HCLS1-binding protein 3	HS1BP3_S194
Q5H909_S172	-0.267123	0.00546474	-0.1913	0.0213315	Melanoma-associated antigen D2	MAGED2_S172
Q5H909_S173	-0.220942	0.225347	-0.142504	0.284078	Melanoma-associated antigen D2	MAGED2_S173
Q5JRA6_S186	-0.187462	0.114862	-0.435846	0.029332	Transport and Golgi organization protein 1 homolog	MIA3_S186
Q5JRA6_S727	-0.0926677	0.595949	-0.0963828	0.50726	Transport and Golgi organization protein 1 homolog	MIA3_S727
Q5JSL3_T1352	-0.374898	0.0149447	0.383499	0.00110515	Dedicator of cytokinesis protein 11	DOCK11_T1352
Q5JSP0_T139	-0.396148	5.24488e-05	-0.211623	0.000291955	FYVE, RhoGEF and PH domain-containing protein 3	FGD3_T139
Q5JTD0_S300	0.459791	0.0500052	0.480876	0.0307422	Tight junction-associated protein 1	TJAP1_S300
Q5JTH9_S1080	0.0646456	0.00949122	0.20601	0.306134	RRP12-like protein	RRP12_S1080
Q5JVZ5_S501	0.129708	0.00171726	-0.0143767	0.779034	Engulfment and cell motility protein 2	ELMO2_S501
Q5QPL9_S106	0.396051	0.337039	0.227276	0.115794	RNA-binding protein Raly (Fragment)	RALY_S106
Q5QPL9_S119	-0.150141	0.0401412	-0.0809906	0.38707	RNA-binding protein Raly (Fragment)	RALY_S119
Q5STZ8_S110	-0.0125092	0.857738	-0.00261133	0.981252	ATP-binding cassette sub-family F member 1	ABCF1_S110
Q5STZ8_S22	0.224267	0.280135	-0.0916007	0.506764	ATP-binding cassette sub-family F member 1	ABCF1_S22
Q5STZ8_S229	-0.145428	0.221173	0.141772	0.274628	ATP-binding cassette sub-family F member 1	ABCF1_S229
Q5STZ8_T109	0.156568	0.107611	-0.0861342	0.697917	ATP-binding cassette sub-family F member 1	ABCF1_T109
Q5SW79_S1112	-0.29967	0.0236341	-0.045387	0.659731	Centrosomal protein of 170 kDa	CEP170_S1112
Q5SW79_S1165	-0.0354796	0.637697	-0.0400541	0.59973	Centrosomal protein of 170 kDa	CEP170_S1165
Q5SW79_S1529	0.365623	0.000179587	-0.00392911	0.970378	Centrosomal protein of 170 kDa	CEP170_S1529
Q5SW79_S359	-0.376933	0.00166695	0.124207	0.00163376	Centrosomal protein of 170 kDa	CEP170_S359
Q5SW79_S379	-0.0344463	0.646534	-0.117302	0.118201	Centrosomal protein of 170 kDa	CEP170_S379
Q5SW79_S881	-0.065489	0.474774	0.109487	0.53839	Centrosomal protein of 170 kDa	CEP170_S881
Q5SW79_S930	-0.117923	7.97344e-06	-0.0148597	0.917158	Centrosomal protein of 170 kDa	CEP170_S930
Q5T0R9_S34	-0.191802	0.137307	-0.437042	0.0048045	Adenylyl cyclase-associated protein 1 (Fragment)	CAP1_S34
Q5T1M5_S1162	-0.524489	0.0394772	0.287841	0.185634	FK506-binding protein 15	FKBP15_S1162
Q5T1M5_S1164	-0.59942	0.0130607	0.303242	0.185634	FK506-binding protein 15	FKBP15_S1164
Q5T1M5_S301	0.104568	0.341557	0.107522	0.135421	FK506-binding protein 15	FKBP15_S301
Q5T1M5_S307	-0.104896	0.437964	-0.14596	0.38707	FK506-binding protein 15	FKBP15_S307
Q5T1M5_S311	-0.318454	0.00148303	-0.0885052	0.179868	FK506-binding protein 15	FKBP15_S311
Q5T1M5_S346	0.00123832	0.989384	-0.0783504	0.401633	FK506-binding protein 15	FKBP15_S346
Q5T1M5_S956	0.178721	0.437964	0.212076	0.126546	FK506-binding protein 15	FKBP15_S956
Q5T1M5_S979	-0.134418	0.0415005	-0.0231639	0.837166	FK506-binding protein 15	FKBP15_S979
Q5T1Z8_S745	0.129235	0.516024	0.250381	0.000130679	Pumilio homolog 1	PUM1_S745
Q5T200_S1010	NA	NA	NA	NA	Zinc finger CCCH domain-containing protein 13	ZC3H13_S1010
Q5T200_S109	NA	NA	NA	NA	Zinc finger CCCH domain-containing protein 13	ZC3H13_S109
Q5T200_S110	-0.0625886	0.0194428	-0.148043	0.00504854	Zinc finger CCCH domain-containing protein 13	ZC3H13_S110
Q5T200_S1191	0.156518	0.0434872	0.124332	0.00279838	Zinc finger CCCH domain-containing protein 13	ZC3H13_S1191
Q5T200_S1208	0.00832961	0.960343	0.00510764	0.970378	Zinc finger CCCH domain-containing protein 13	ZC3H13_S1208
Q5T200_S1366	-0.222005	4.72255e-05	-0.0418918	0.6161	Zinc finger CCCH domain-containing protein 13	ZC3H13_S1366
Q5T200_S198	0.147731	0.189449	0.0178389	0.793569	Zinc finger CCCH domain-containing protein 13	ZC3H13_S198
Q5T200_S242	0.0300286	0.772856	0.349805	0.047786	Zinc finger CCCH domain-containing protein 13	ZC3H13_S242
Q5T200_S441	NA	NA	NA	NA	Zinc finger CCCH domain-containing protein 13	ZC3H13_S441
Q5T200_S643	0.0819116	0.48683	0.0276659	0.847926	Zinc finger CCCH domain-containing protein 13	ZC3H13_S643
Q5T200_S831	0.261289	0.0011814	-0.145925	9.16924e-06	Zinc finger CCCH domain-containing protein 13	ZC3H13_S831
Q5T200_S833	0.204913	0.00502215	-0.246674	0.222451	Zinc finger CCCH domain-containing protein 13	ZC3H13_S833
Q5T200_S877	0.0036423	0.971167	0.0654753	0.478419	Zinc finger CCCH domain-containing protein 13	ZC3H13_S877
Q5T4S7_S1760	0.00510838	0.961047	0.234505	0.0424692	E3 ubiquitin-protein ligase UBR4	UBR4_S1760
Q5T4S7_S178	0.159447	0.0685425	0.250502	0.050807	E3 ubiquitin-protein ligase UBR4	UBR4_S178
Q5T4S7_S181	-0.145989	0.0277014	0.112246	0.307289	E3 ubiquitin-protein ligase UBR4	UBR4_S181
Q5T4S7_S2885	-0.0332396	0.704874	0.0740026	0.221445	E3 ubiquitin-protein ligase UBR4	UBR4_S2885
Q5T4S7_S619	-0.126166	0.342696	0.0205641	0.628636	E3 ubiquitin-protein ligase UBR4	UBR4_S619
Q5T4S7_T2884	-0.0129757	0.889145	-0.101865	0.243421	E3 ubiquitin-protein ligase UBR4	UBR4_T2884
Q5T8P6_S127	0.0114698	0.875055	-0.0722458	0.168458	RNA-binding protein 26	RBM26_S127
Q5TDH0_S121	0.594302	8.78694e-06	0.193477	1.39059e-05	Protein DDI1 homolog 2	DDI2_S121
Q5TEJ8_S567	0.203772	0.0375619	0.486799	1.60612e-05	Protein THEMIS2	THEMIS2_S567
Q5UIP0_S2393	-0.140953	0.435621	-0.422561	3.34748e-17	Telomere-associated protein RIF1	RIF1_S2393
Q5VSL9_S335	-0.0966558	0.296405	-0.112396	0.156279	Striatin-interacting protein 1	STRIP1_S335
Q5VSL9_S59	0.00987707	0.956457	0.0888142	0.588409	Striatin-interacting protein 1	STRIP1_S59
Q5VT52_S374	-0.119323	0.426604	-0.034071	0.645639	Regulation of nuclear pre-mRNA domain-containing protein 2	RPRD2_S374
Q5VT52_S593	0.0161297	0.926537	-0.0868626	0.330421	Regulation of nuclear pre-mRNA domain-containing protein 2	RPRD2_S593
Q5VT52_S661	0.386105	0.0793574	-0.360346	1.38341e-05	Regulation of nuclear pre-mRNA domain-containing protein 2	RPRD2_S661
Q5VT52_S730	0.340313	0.158792	0.0230628	0.904911	Regulation of nuclear pre-mRNA domain-containing protein 2	RPRD2_S730
Q5VT52_T358	NA	NA	NA	NA	Regulation of nuclear pre-mRNA domain-containing protein 2	RPRD2_T358
Q5VT52_T723	-0.0566559	0.756749	-0.184213	0.0484662	Regulation of nuclear pre-mRNA domain-containing protein 2	RPRD2_T723
Q5VT52_T732	-0.355903	0.0379126	-0.385614	0.00802602	Regulation of nuclear pre-mRNA domain-containing protein 2	RPRD2_T732
Q5VTL8_S290	-0.00226505	0.984788	0.110145	0.0775266	Pre-mRNA-splicing factor 38B	PRPF38B_S290
Q5VTL8_S491	-0.306549	0.00648259	0.0353109	0.541455	Pre-mRNA-splicing factor 38B	PRPF38B_S491
Q5VTL8_S527	-0.0980131	0.205617	0.00153055	0.982964	Pre-mRNA-splicing factor 38B	PRPF38B_S527
Q5VTL8_S529	-0.240775	8.85021e-05	-0.121928	0.0702058	Pre-mRNA-splicing factor 38B	PRPF38B_S529
Q5VTQ0_S120	0.313208	0.061914	0.132127	0.445732	Tetratricopeptide repeat protein 39B	TTC39B_S120
Q5VTQ0_S524	-0.002223	0.968851	0.165983	0.0285709	Tetratricopeptide repeat protein 39B	TTC39B_S524
Q5VTR2_S138	0.0210627	0.841726	0.00167515	0.981252	E3 ubiquitin-protein ligase BRE1A	RNF20_S138
Q5VWQ0_S92	-0.0858467	0.465699	0.0599819	0.237347	Lysine-specific demethylase 9	RSBN1_S92
Q5VZ89_S1126	-0.285831	0.0304688	-0.136326	0.0361225	DENN domain-containing protein 4C	DENND4C_S1126
Q5VZ89_S1225	0.232264	0.17084	0.0850637	0.157168	DENN domain-containing protein 4C	DENND4C_S1225
Q5VZ89_S1252	-0.186515	0.0379126	-0.306971	0.0211575	DENN domain-containing protein 4C	DENND4C_S1252
Q5VZ89_S1277	-0.0965494	0.402975	0.219872	0.0362468	DENN domain-containing protein 4C	DENND4C_S1277
Q5VZ89_S1278	-0.0585355	0.516024	0.018772	0.870399	DENN domain-containing protein 4C	DENND4C_S1278
Q5VZ89_S1325	0.0881001	0.0834674	-0.125591	0.106417	DENN domain-containing protein 4C	DENND4C_S1325
Q5VZ89_S965	-0.0272943	0.786085	0.0464855	0.354321	DENN domain-containing protein 4C	DENND4C_S965
Q5VZ89_S973	-0.0088746	0.91066	-0.040892	0.0484662	DENN domain-containing protein 4C	DENND4C_S973
Q5VZ89_S989	-0.0196406	0.854497	0.263337	0.104492	DENN domain-containing protein 4C	DENND4C_S989
Q66K14_S1241	0.38847	0.0163944	0.302802	4.62079e-12	TBC1 domain family member 9B	TBC1D9B_S1241
Q66K14_S411	0.0647127	0.852492	0.174696	0.124109	TBC1 domain family member 9B	TBC1D9B_S411
Q66K14_S435	0.036345	0.617948	-0.0471848	0.76478	TBC1 domain family member 9B	TBC1D9B_S435
Q66K14_S995	0.119265	0.110553	0.0310169	0.777745	TBC1 domain family member 9B	TBC1D9B_S995
Q66K74_S321	-0.227469	0.220538	0.32931	0.0115787	Microtubule-associated protein 1S	MAP1S_S321
Q66K74_S472	-0.38946	0.00259727	-0.117336	0.103904	Microtubule-associated protein 1S	MAP1S_S472
Q66K74_S657	0.0142809	0.883466	0.0751041	0.532814	Microtubule-associated protein 1S	MAP1S_S657
Q66K74_S731	0.471017	0.00361292	0.147269	0.161249	Microtubule-associated protein 1S	MAP1S_S731
Q66K74_S759	0.0617337	0.643991	0.195148	0.0304253	Microtubule-associated protein 1S	MAP1S_S759
Q66K74_S809	-0.0203125	0.909048	-0.00175916	0.988112	Microtubule-associated protein 1S	MAP1S_S809
Q68CZ2_S332	-0.0264028	0.624577	0.133328	6.56297e-05	Tensin-3	TNS3_S332
Q68CZ2_S361	0.158003	0.262017	0.223375	0.050737	Tensin-3	TNS3_S361
Q68CZ2_S660	0.241592	0.0291738	0.29698	0.0310672	Tensin-3	TNS3_S660
Q68CZ2_S690	0.184794	0.00125711	0.367244	0.0017663	Tensin-3	TNS3_S690
Q68CZ2_S732	0.30946	1.65113e-05	0.54869	0.017937	Tensin-3	TNS3_S732
Q68CZ2_S762	0.653571	0.00204713	0.435075	0.00447636	Tensin-3	TNS3_S762
Q68CZ2_S776	-0.0764695	0.12124	0.437112	8.09538e-05	Tensin-3	TNS3_S776
Q68CZ2_S850	0.524788	0.0329452	0.193434	0.190359	Tensin-3	TNS3_S850
Q68CZ2_S941	0.260363	0.0146945	0.756263	0.000632583	Tensin-3	TNS3_S941
Q68CZ2_T656	0.52963	3.86849e-07	0.550954	9.16924e-06	Tensin-3	TNS3_T656
Q68E01_S1042	-0.123896	0.18615	-0.0240768	0.838828	Integrator complex subunit 3	INTS3_S1042
Q68EM7_T679	-0.0298748	0.690232	-0.0112606	0.866074	Rho GTPase-activating protein 17	ARHGAP17_T679
Q69YN4_S138	-0.081954	0.312772	-0.0172244	0.80611	Protein virilizer homolog	VIRMA_S138
Q6IBS0_S349	0.187502	0.00937209	-0.0298868	0.838828	Twinfilin-2	TWF2_S349
Q6ICG6_S324	-0.0271871	0.878382	0.0566805	0.463111	Uncharacterized protein KIAA0930	KIAA0930_S324
Q6JBY9_S216	0.230191	0.386061	0.814647	0.000158549	CapZ-interacting protein	RCSD1_S216
Q6JBY9_S267	0.0291705	0.916294	1.06675	1.84042e-05	CapZ-interacting protein	RCSD1_S267
Q6NZY4_S427	-0.31755	0.0171638	0.0628077	0.399035	Zinc finger CCHC domain-containing protein 8	ZCCHC8_S427
Q6P158_S127	0.458708	0.0225397	0.291395	0.0044404	Putative ATP-dependent RNA helicase DHX57	DHX57_S127
Q6P2E9_S723	0.222689	0.133915	-0.139572	0.398557	Enhancer of mRNA-decapping protein 4	EDC4_S723
Q6P2E9_S729	0.178632	0.0056821	0.166373	0.200939	Enhancer of mRNA-decapping protein 4	EDC4_S729
Q6P2E9_S875	0.0354061	0.83593	-0.210123	0.00393984	Enhancer of mRNA-decapping protein 4	EDC4_S875
Q6P2E9_S879	-0.252847	0.00457684	-0.283868	0.052056	Enhancer of mRNA-decapping protein 4	EDC4_S879
Q6P2E9_T727	0.047066	0.586927	-0.197004	0.240269	Enhancer of mRNA-decapping protein 4	EDC4_T727
Q6P996_S718	-0.0868192	0.238564	0.00565305	0.96681	Pyridoxal-dependent decarboxylase domain-containing protein 1	PDXDC1_S718
Q6P996_S736	0.182709	0.189875	0.0548699	0.52585	Pyridoxal-dependent decarboxylase domain-containing protein 1	PDXDC1_S736
Q6PD62_S1085	-0.292217	0.0615272	-0.0978559	0.353437	RNA polymerase-associated protein CTR9 homolog	CTR9_S1085
Q6PD62_S941	-0.00556271	0.972939	-0.197074	0.328315	RNA polymerase-associated protein CTR9 homolog	CTR9_S941
Q6PD62_S943	-0.00556271	0.972939	-0.197074	0.328315	RNA polymerase-associated protein CTR9 homolog	CTR9_S943
Q6PD62_S970	-0.525787	7.46135e-08	0.0562292	0.342988	RNA polymerase-associated protein CTR9 homolog	CTR9_S970
Q6PD62_T925	-0.110432	0.0271028	-0.0714134	0.309215	RNA polymerase-associated protein CTR9 homolog	CTR9_T925
Q6PJF5_S309	0.654429	0.000909192	-0.236952	0.0569099	Inactive rhomboid protein 2	RHBDF2_S309
Q6PJF5_S325	0.0844578	0.739499	0.0999347	0.30035	Inactive rhomboid protein 2	RHBDF2_S325
Q6PJF5_S328	0.389678	0.00187765	0.104494	0.277962	Inactive rhomboid protein 2	RHBDF2_S328
Q6PJF5_S385	-0.076368	0.463176	0.0545359	0.8036	Inactive rhomboid protein 2	RHBDF2_S385
Q6PKG0_S1040	0.277517	0.00499563	0.619503	0.00010287	La-related protein 1	LARP1_S1040
Q6PKG0_S143	0.0970983	1.91263e-05	-0.0921277	0.0405136	La-related protein 1	LARP1_S143
Q6PKG0_S228	-0.303164	3.08486e-05	-0.166269	0.0969019	La-related protein 1	LARP1_S228
Q6PKG0_S517	-0.0340883	0.615558	0.114614	0.258831	La-related protein 1	LARP1_S517
Q6PKG0_S521	-0.0364403	0.623626	0.0571357	0.673889	La-related protein 1	LARP1_S521
Q6PKG0_S546	-0.232384	0.00117188	0.0555759	0.747243	La-related protein 1	LARP1_S546
Q6PKG0_S548	-0.27963	0.00213998	0.0165439	0.880356	La-related protein 1	LARP1_S548
Q6PKG0_S627	-0.345013	0.000367517	0.0854469	0.364099	La-related protein 1	LARP1_S627
Q6PKG0_S631	-0.256	0.00380189	0.0739725	0.00625403	La-related protein 1	LARP1_S631
Q6PKG0_S75	-0.109987	0.138468	-0.0214996	0.913406	La-related protein 1	LARP1_S75
Q6PKG0_S766	0.252934	0.0038774	-0.0862721	0.478043	La-related protein 1	LARP1_S766
Q6PKG0_S774	-0.0512727	0.505783	0.0349886	0.607729	La-related protein 1	LARP1_S774
Q6PKG0_S823	0.0515085	0.718418	0.0604014	0.464862	La-related protein 1	LARP1_S823
Q6PKG0_S90	-0.00878844	0.912997	0.0937678	0.36914	La-related protein 1	LARP1_S90
Q6PKG0_T526	-0.272772	0.0164621	-0.149226	0.0710108	La-related protein 1	LARP1_T526
Q6PKG0_T724	0.192675	0.248735	0.0705698	0.607472	La-related protein 1	LARP1_T724
Q6UN15_S304	-0.0640063	0.314195	-0.139266	0.0327753	Pre-mRNA 3'-end-processing factor FIP1	FIP1L1_S304
Q6UN15_S492	-0.0658674	0.390508	0.0276432	0.741553	Pre-mRNA 3'-end-processing factor FIP1	FIP1L1_S492
Q6UN15_S500	-0.146709	0.219771	-0.0241747	0.790881	Pre-mRNA 3'-end-processing factor FIP1	FIP1L1_S500
Q6UN15_S554	0.256407	0.0163479	-0.0973455	0.374926	Pre-mRNA 3'-end-processing factor FIP1	FIP1L1_S554
Q6UX71_S506	0.285754	0.0206166	-0.248985	0.00569239	Plexin domain-containing protein 2	PLXDC2_S506
Q6UXH1_S70	-0.0747336	0.659905	-0.197306	0.00470752	Protein disulfide isomerase CRELD2	CRELD2_S70
Q6VN20_S365	0.151603	0.0151108	0.116462	7.44592e-06	Ran-binding protein 10	RANBP10_S365
Q6WKZ4_S357	-0.081231	2.34526e-05	-0.321104	0.00131098	Rab11 family-interacting protein 1	RAB11FIP1_S357
Q6WKZ4_S500	-0.296839	0.147985	0.00831205	0.933794	Rab11 family-interacting protein 1	RAB11FIP1_S500
Q6Y7W6_S160	0.363385	2.68746e-05	0.144356	0.598637	GRB10-interacting GYF protein 2	GIGYF2_S160
Q6Y7W6_S201	0.584691	0.00194707	0.341812	0.11729	GRB10-interacting GYF protein 2	GIGYF2_S201
Q6Y7W6_S236	0.0536842	0.41199	0.0246228	0.803474	GRB10-interacting GYF protein 2	GIGYF2_S236
Q6Y7W6_S384	0.134505	0.19843	0.143053	0.187421	GRB10-interacting GYF protein 2	GIGYF2_S384
Q6Y7W6_S388	0.469928	0.000144035	0.398248	0.141819	GRB10-interacting GYF protein 2	GIGYF2_S388
Q6Y7W6_T382	0.110942	0.00943476	-0.105073	0.0354535	GRB10-interacting GYF protein 2	GIGYF2_T382
Q6ZS81_S1847	-0.141436	0.235627	-0.00702473	0.917158	WD repeat- and FYVE domain-containing protein 4	WDFY4_S1847
Q6ZS81_S3123	0.00319721	0.972939	0.111708	0.00634473	WD repeat- and FYVE domain-containing protein 4	WDFY4_S3123
Q6ZS81_S39	0.28296	0.119933	0.210323	0.0950474	WD repeat- and FYVE domain-containing protein 4	WDFY4_S39
Q70J99_S150	0.157677	0.275981	0.151547	0.496285	Protein unc-13 homolog D	UNC13D_S150
Q71RC2_S583	-0.110266	0.334452	0.183497	0.349791	La-related protein 4	LARP4_S583
Q71RC2_S722	0.189154	0.0211252	0.218921	0.0348839	La-related protein 4	LARP4_S722
Q7KZF4_S426	0.200876	0.00484599	0.0955301	0.216517	Staphylococcal nuclease domain-containing protein 1	SND1_S426
Q7L1Q6_S411	-0.00876821	0.956457	0.105859	0.191006	eIF5-mimic protein 2	BZW1_S411
Q7L2J0_S330	-0.0550039	0.613363	0.215783	0.0845848	7SK snRNA methylphosphate capping enzyme	MEPCE_S330
Q7L2J0_S69	0.240729	0.0396112	-0.0200565	0.889284	7SK snRNA methylphosphate capping enzyme	MEPCE_S69
Q7L4I2_S104	0.306564	1.88611e-07	0.428017	0.000663777	Arginine/serine-rich coiled-coil protein 2	RSRC2_S104
Q7L4I2_S30	0.0199379	0.734617	0.312413	0.000883693	Arginine/serine-rich coiled-coil protein 2	RSRC2_S30
Q7L4I2_S32	-0.017821	0.394657	0.0979704	5.95383e-05	Arginine/serine-rich coiled-coil protein 2	RSRC2_S32
Q7L576_S583	-0.179457	0.195221	-0.893657	5.6357e-06	Cytoplasmic FMR1-interacting protein 1	CYFIP1_S583
Q7L576_T1234	0.20152	0.183051	0.258994	0.0106705	Cytoplasmic FMR1-interacting protein 1	CYFIP1_T1234
Q7L591_S330	0.0899704	0.0415055	0.043181	0.650411	Docking protein 3	DOK3_S330
Q7L591_S425	0.239206	0.260747	0.048317	0.741553	Docking protein 3	DOK3_S425
Q7L591_T329	-0.0111755	0.876213	-0.0825011	0.582216	Docking protein 3	DOK3_T329
Q7L7X3_S421	0.0609995	0.295013	-0.0820471	0.526697	Serine/threonine-protein kinase TAO1	TAOK1_S421
Q7L7X3_S445	-0.134735	0.206801	-0.304054	0.0335601	Serine/threonine-protein kinase TAO1	TAOK1_S445
Q7L7X3_S965	-0.170206	0.0176583	-0.376781	0.134987	Serine/threonine-protein kinase TAO1	TAOK1_S965
Q7Z2K6_S53	0.0118276	0.898129	0.202168	0.039145	Endoplasmic reticulum metallopeptidase 1	ERMP1_S53
Q7Z2K6_S57	0.00189081	0.989384	0.151023	0.113184	Endoplasmic reticulum metallopeptidase 1	ERMP1_S57
Q7Z2W4_S257	-0.101094	0.557035	-0.0341449	0.821646	Zinc finger CCCH-type antiviral protein 1	ZC3HAV1_S257
Q7Z2W4_S275	0.152329	0.575273	-0.169722	0.00633784	Zinc finger CCCH-type antiviral protein 1	ZC3HAV1_S275
Q7Z2W4_S284	-0.213972	0.0245934	-0.123965	0.153929	Zinc finger CCCH-type antiviral protein 1	ZC3HAV1_S284
Q7Z2W4_S335	-0.363766	7.24341e-05	-0.0417263	0.698199	Zinc finger CCCH-type antiviral protein 1	ZC3HAV1_S335
Q7Z2W4_S378	-0.175383	0.142033	-0.398342	0.0484662	Zinc finger CCCH-type antiviral protein 1	ZC3HAV1_S378
Q7Z2W4_S387	0.0274942	0.871371	0.410555	0.0117522	Zinc finger CCCH-type antiviral protein 1	ZC3HAV1_S387
Q7Z2W4_T380	-0.618651	0.0213271	-0.172621	0.188464	Zinc finger CCCH-type antiviral protein 1	ZC3HAV1_T380
Q7Z3C6_S18	-0.116162	0.307801	0.203056	0.0416837	Autophagy-related protein 9A	ATG9A_S18
Q7Z3C6_S735	0.170756	0.219204	0.221069	0.0252971	Autophagy-related protein 9A	ATG9A_S735
Q7Z3C6_S828	-0.0789077	0.195221	0.0563151	0.177124	Autophagy-related protein 9A	ATG9A_S828
Q7Z3K3_S1364	-0.0161338	0.858256	-0.127476	0.30453	Pogo transposable element with ZNF domain	POGZ_S1364
Q7Z3K3_S425	-0.382126	0.0146945	-0.0574605	0.680116	Pogo transposable element with ZNF domain	POGZ_S425
Q7Z417_S112	-0.139382	0.0839622	0.0849258	0.06362	Nuclear fragile X mental retardation-interacting protein 2	NUFIP2_S112
Q7Z417_S212	-0.250151	1.28215e-05	-0.0203287	0.866961	Nuclear fragile X mental retardation-interacting protein 2	NUFIP2_S212
Q7Z417_S214	-0.34118	0.000249871	0.0421488	0.60581	Nuclear fragile X mental retardation-interacting protein 2	NUFIP2_S214
Q7Z417_S623	0.17987	0.101057	0.086228	0.532691	Nuclear fragile X mental retardation-interacting protein 2	NUFIP2_S623
Q7Z417_S629	0.237135	0.200169	-0.0605785	0.228943	Nuclear fragile X mental retardation-interacting protein 2	NUFIP2_S629
Q7Z417_S652	0.201938	0.055689	-0.12601	0.30035	Nuclear fragile X mental retardation-interacting protein 2	NUFIP2_S652
Q7Z417_T631	0.0685723	0.791038	0.0604122	0.261196	Nuclear fragile X mental retardation-interacting protein 2	NUFIP2_T631
Q7Z434_S222	0.684075	0.000189976	-0.116287	0.537268	Mitochondrial antiviral-signaling protein	MAVS_S222
Q7Z460_S1223	-0.0450405	0.721814	-0.0705797	0.660599	CLIP-associating protein 1	CLASP1_S1223
Q7Z460_S572	0.209906	0.0129192	0.186524	0.131425	CLIP-associating protein 1	CLASP1_S572
Q7Z460_S600	-0.082817	0.604207	0.174286	0.167545	CLIP-associating protein 1	CLASP1_S600
Q7Z460_S646	0.283884	0.0390219	0.185849	0.06362	CLIP-associating protein 1	CLASP1_S646
Q7Z460_S649	-0.0906583	0.0565193	0.121896	0.292878	CLIP-associating protein 1	CLASP1_S649
Q7Z460_S797	-0.0221892	0.898129	-0.286666	2.60601e-07	CLIP-associating protein 1	CLASP1_S797
Q7Z460_T574	0.162313	0.0127617	-0.115722	0.120726	CLIP-associating protein 1	CLASP1_T574
Q7Z4V5_S366	-0.109971	0.286494	-0.0943049	0.000889487	Hepatoma-derived growth factor-related protein 2	HDGFL2_S366
Q7Z4V5_S369	-0.109971	0.286494	-0.0943049	0.000889487	Hepatoma-derived growth factor-related protein 2	HDGFL2_S369
Q7Z4V5_S370	-0.117073	0.24798	-0.104102	5.01916e-05	Hepatoma-derived growth factor-related protein 2	HDGFL2_S370
Q7Z4V5_S625	-0.102911	0.459646	0.00381445	0.973663	Hepatoma-derived growth factor-related protein 2	HDGFL2_S625
Q7Z4V5_S652	-0.179387	0.0277014	0.124379	0.321582	Hepatoma-derived growth factor-related protein 2	HDGFL2_S652
Q7Z5K2_S221	-0.0824425	0.486536	-0.0841638	0.36598	Wings apart-like protein homolog	WAPL_S221
Q7Z5K2_S68	0.00642212	0.952424	-0.17259	0.0656586	Wings apart-like protein homolog	WAPL_S68
Q7Z5K2_S77	-0.0375655	0.649307	0.188641	0.020911	Wings apart-like protein homolog	WAPL_S77
Q7Z5L9_S175	-0.214994	2.2559e-09	-0.0343087	0.815774	Interferon regulatory factor 2-binding protein 2	IRF2BP2_S175
Q7Z5R6_S525	-0.00893793	0.8959	0.0617878	0.702114	Amyloid beta A4 precursor protein-binding family B member 1-interacting protein	APBB1IP_S525
Q7Z5R6_S526	0.0598289	0.437753	-0.151644	0.247417	Amyloid beta A4 precursor protein-binding family B member 1-interacting protein	APBB1IP_S526
Q7Z5R6_S531	-0.581857	3.51867e-05	-0.368684	0.000140762	Amyloid beta A4 precursor protein-binding family B member 1-interacting protein	APBB1IP_S531
Q7Z6I6_S1086	-0.466855	1.08528e-05	-0.42066	2.81685e-05	Rho GTPase-activating protein 30	ARHGAP30_S1086
Q7Z6I6_S630	0.187668	0.467294	-0.101674	0.645639	Rho GTPase-activating protein 30	ARHGAP30_S630
Q7Z6I6_S632	0.00756156	0.981008	-0.21047	0.069027	Rho GTPase-activating protein 30	ARHGAP30_S632
Q7Z6I6_S678	-0.209841	0.128649	-0.195612	0.145427	Rho GTPase-activating protein 30	ARHGAP30_S678
Q7Z6I6_S709	0.143186	0.248398	0.34054	0.000675669	Rho GTPase-activating protein 30	ARHGAP30_S709
Q7Z6Z7_S1368	0.314429	0.00356507	-0.0127965	0.781089	E3 ubiquitin-protein ligase HUWE1	HUWE1_S1368
Q7Z6Z7_S1395	0.146065	0.435621	0.0322201	0.856453	E3 ubiquitin-protein ligase HUWE1	HUWE1_S1395
Q7Z6Z7_S1907	-0.00818363	0.912997	-0.013341	0.819007	E3 ubiquitin-protein ligase HUWE1	HUWE1_S1907
Q7Z6Z7_S2918	0.078952	0.803759	0.0828725	0.51689	E3 ubiquitin-protein ligase HUWE1	HUWE1_S2918
Q7Z6Z7_S3816	-0.206439	0.00665868	0.14897	0.0979512	E3 ubiquitin-protein ligase HUWE1	HUWE1_S3816
Q86TB9_S179	-0.228782	0.0128617	0.094381	0.116791	Protein PAT1 homolog 1	PATL1_S179
Q86U42_S150	0.111093	0.437964	0.00673264	0.960872	Polyadenylate-binding protein 2	PABPN1_S150
Q86U86_S1453	-0.160393	0.239989	-0.115806	0.26105	Protein polybromo-1	PBRM1_S1453
Q86U86_T9	-0.073489	0.65626	-0.407894	0.0553894	Protein polybromo-1	PBRM1_T9
Q86U90_S37	0.0136306	0.804634	0.0778397	0.43224	YrdC domain-containing protein, mitochondrial	YRDC_S37
Q86UE4_S298	0.750526	0.00142273	0.584744	8.50171e-05	Protein LYRIC	MTDH_S298
Q86UE4_S426	-0.391639	0.0336456	-0.181721	0.152266	Protein LYRIC	MTDH_S426
Q86UP2_S75	0.0373934	0.845272	0.0205513	0.798082	Kinectin	KTN1_S75
Q86UX7_S8	-0.136881	0.118921	-0.182276	0.000513365	Fermitin family homolog 3	FERMT3_S8
Q86VM9_S118	0.175883	0.0307158	-0.0274404	0.883742	Zinc finger CCCH domain-containing protein 18	ZC3H18_S118
Q86VM9_S46	0.161015	0.128649	-0.0514528	0.751986	Zinc finger CCCH domain-containing protein 18	ZC3H18_S46
Q86VM9_S534	0.189087	0.17084	-0.0658661	0.396023	Zinc finger CCCH domain-containing protein 18	ZC3H18_S534
Q86VM9_S67	-0.0976448	0.182377	-0.174574	0.00174424	Zinc finger CCCH domain-containing protein 18	ZC3H18_S67
Q86VM9_S83	-0.0378209	0.841726	0.00343893	0.967914	Zinc finger CCCH domain-containing protein 18	ZC3H18_S83
Q86VM9_S842	-0.233651	0.0194603	0.0601265	0.20868	Zinc finger CCCH domain-containing protein 18	ZC3H18_S842
Q86VM9_S868	-0.0756982	0.640996	-0.162453	0.201782	Zinc finger CCCH domain-containing protein 18	ZC3H18_S868
Q86VM9_T162	-0.0894715	0.411897	-0.201467	0.161256	Zinc finger CCCH domain-containing protein 18	ZC3H18_T162
Q86VR2_S258	0.194445	0.122375	0.0143178	0.90703	Reticulophagy regulator 3	RETREG3_S258
Q86VR2_S26	1.61693	2.51347e-05	0.29272	0.0876922	Reticulophagy regulator 3	RETREG3_S26
Q86VR2_S260	0.194445	0.122375	0.0143178	0.90703	Reticulophagy regulator 3	RETREG3_S260
Q86VR2_S313	0.445891	0.0151877	0.201266	0.217539	Reticulophagy regulator 3	RETREG3_S313
Q86VR2_S320	0.396832	0.000123593	0.104645	0.393892	Reticulophagy regulator 3	RETREG3_S320
Q86VR2_S435	-0.0140581	0.784563	-0.067767	0.808825	Reticulophagy regulator 3	RETREG3_S435
Q86VR2_S436	-0.0721557	0.516024	0.012847	0.854004	Reticulophagy regulator 3	RETREG3_S436
Q86VR2_T307	0.311165	0.000319166	-0.0209469	0.760997	Reticulophagy regulator 3	RETREG3_T307
Q86W50_S419	0.0609301	0.436895	-0.0165272	0.860823	RNA N6-adenosine-methyltransferase METTL16	METTL16_S419
Q86W92_S466	-0.29081	0.00509661	-0.0348539	0.29953	Liprin-beta-1	PPFIBP1_S466
Q86W92_S601	-0.315451	2.60131e-12	-0.107287	0.00292033	Liprin-beta-1	PPFIBP1_S601
Q86W92_S794	-0.231736	1.90672e-06	0.0845515	0.221143	Liprin-beta-1	PPFIBP1_S794
Q86WB0_S321	0.520935	0.00102348	0.22318	0.243288	Nuclear-interacting partner of ALK	ZC3HC1_S321
Q86WB0_S344	0.234298	0.0383842	-0.162449	0.0113809	Nuclear-interacting partner of ALK	ZC3HC1_S344
Q86WB0_S354	NA	NA	NA	NA	Nuclear-interacting partner of ALK	ZC3HC1_S354
Q86WB0_S395	0.00591866	0.956457	0.125718	0.328681	Nuclear-interacting partner of ALK	ZC3HC1_S395
Q86X95_S202	-0.0614193	0.332209	0.342563	0.0265009	Corepressor interacting with RBPJ 1	CIR1_S202
Q86XP3_S185	-0.110416	0.0207437	-0.102764	0.258609	ATP-dependent RNA helicase DDX42	DDX42_S185
Q86XP3_S96	0.605077	2.45752e-06	0.098006	0.0585698	ATP-dependent RNA helicase DDX42	DDX42_S96
Q86XP3_T193	-0.0783688	0.0629705	-0.0278454	0.707238	ATP-dependent RNA helicase DDX42	DDX42_T193
Q86XP3_T98	-0.125088	0.437753	-0.0706487	0.0581528	ATP-dependent RNA helicase DDX42	DDX42_T98
Q86Y82_S142	-0.0517613	0.747837	0.0918444	0.47946	Syntaxin-12	STX12_S142
Q86YV0_S51	0.168103	0.160549	0.298091	0.117603	RAS protein activator like-3	RASAL3_S51
Q86YV0_S841	-0.00842651	0.964023	0.115291	0.201567	RAS protein activator like-3	RASAL3_S841
Q86YV0_S857	0.0716617	0.0554445	0.0155636	0.853039	RAS protein activator like-3	RASAL3_S857
Q86YV0_S988	0.0562029	0.589888	0.0150782	0.871571	RAS protein activator like-3	RASAL3_S988
Q86YV0_T21	-0.0210779	0.0342103	0.050351	0.615844	RAS protein activator like-3	RASAL3_T21
Q8IU81_S384	-0.25075	0.0524566	0.420972	0.00233821	Interferon regulatory factor 2-binding protein 1	IRF2BP1_S384
Q8IVF2_S280	0.111483	0.118427	-0.00493601	0.969621	Protein AHNAK2	AHNAK2_S280
Q8IVF2_S294	0.224447	0.0306516	-0.00776788	0.93026	Protein AHNAK2	AHNAK2_S294
Q8IWB9_T262	NA	NA	NA	NA	Testis-expressed protein 2	TEX2_T262
Q8IX12_T627	0.00621392	0.958719	-0.24385	0.000305351	Cell division cycle and apoptosis regulator protein 1	CCAR1_T627
Q8IZ69_S602	0.0654334	0.720294	0.0103533	0.910372	tRNA (uracil-5-)-methyltransferase homolog A	TRMT2A_S602
Q8IZD4_S275	NA	NA	NA	NA	mRNA-decapping enzyme 1B	DCP1B_S275
Q8IZL8_S1043	-0.014262	0.854024	-0.401845	0.00595832	Proline-, glutamic acid- and leucine-rich protein 1	PELP1_S1043
Q8IZL8_T745	-0.0964663	0.498377	-0.104531	0.35094	Proline-, glutamic acid- and leucine-rich protein 1	PELP1_T745
Q8IZL8_T755	0.00770159	0.969129	-0.23125	0.0205977	Proline-, glutamic acid- and leucine-rich protein 1	PELP1_T755
Q8IZP0_S183	0.214072	0.00166948	-0.0133531	0.934976	Abl interactor 1	ABI1_S183
Q8IZP0_S187	-0.0850097	0.279134	-0.0816878	0.174256	Abl interactor 1	ABI1_S187
Q8IZP0_S225	-0.16179	0.00217834	-0.137115	0.0566623	Abl interactor 1	ABI1_S225
Q8IZP0_S231	0.0148473	0.851993	-0.064147	0.727883	Abl interactor 1	ABI1_S231
Q8IZP0_S240	0.0722248	0.407856	-0.0427966	0.3935	Abl interactor 1	ABI1_S240
Q8IZP0_S242	-0.126886	0.437753	-0.0651917	0.0308108	Abl interactor 1	ABI1_S242
Q8IZP0_S243	-0.120332	0.343522	-0.10694	0.0176155	Abl interactor 1	ABI1_S243
Q8IZP0_S323	0.0497291	0.519717	0.133628	0.20484	Abl interactor 1	ABI1_S323
Q8IZP0_S329	0.112197	0.229286	0.198338	0.58727	Abl interactor 1	ABI1_S329
Q8N122_S863	-0.000567821	0.998557	-0.02694	0.889284	Regulatory-associated protein of mTOR	RPTOR_S863
Q8N122_S877	0.00567389	0.964641	0.284009	0.0831216	Regulatory-associated protein of mTOR	RPTOR_S877
Q8N163_S678	-0.0935799	0.188502	0.0344531	0.459755	Cell cycle and apoptosis regulator protein 2	CCAR2_S678
Q8N163_S681	-0.0145415	0.89174	0.132039	3.06157e-08	Cell cycle and apoptosis regulator protein 2	CCAR2_S681
Q8N1F8_S387	NA	NA	NA	NA	Serine/threonine-protein kinase 11-interacting protein	STK11IP_S387
Q8N1F8_S392	NA	NA	NA	NA	Serine/threonine-protein kinase 11-interacting protein	STK11IP_S392
Q8N1F8_S599	NA	NA	NA	NA	Serine/threonine-protein kinase 11-interacting protein	STK11IP_S599
Q8N1F8_S777	NA	NA	NA	NA	Serine/threonine-protein kinase 11-interacting protein	STK11IP_S777
Q8N1G4_S518	0.379002	0.00777381	0.177808	0.550312	Leucine-rich repeat-containing protein 47	LRRC47_S518
Q8N1G4_S520	-0.135355	0.0488113	-0.0893436	0.271178	Leucine-rich repeat-containing protein 47	LRRC47_S520
Q8N201_S104	-0.664523	2.22834e-07	-0.369855	0.00248567	Integrator complex subunit 1	INTS1_S104
Q8N201_S1327	0.0433393	0.463728	0.064024	0.404584	Integrator complex subunit 1	INTS1_S1327
Q8N201_T83	-0.0671391	0.482835	-0.00934512	0.913406	Integrator complex subunit 1	INTS1_T83
Q8N370_S274	NA	NA	NA	NA	Large neutral amino acids transporter small subunit 4	SLC43A2_S274
Q8N392_S66	-0.0559736	0.65259	-0.501493	0.00433736	Rho GTPase-activating protein 18	ARHGAP18_S66
Q8N392_S69	0.0175788	0.887591	-0.120932	0.0230468	Rho GTPase-activating protein 18	ARHGAP18_S69
Q8N3D4_S1017	-0.00686023	0.946668	0.381395	0.00484643	EH domain-binding protein 1-like protein 1	EHBP1L1_S1017
Q8N3D4_S1257	-0.140245	0.0893069	0.0942726	0.38615	EH domain-binding protein 1-like protein 1	EHBP1L1_S1257
Q8N3D4_S1273	0.0612839	0.560604	0.493953	0.00364922	EH domain-binding protein 1-like protein 1	EHBP1L1_S1273
Q8N3D4_S285	0.126293	0.0318751	0.0706675	0.21622	EH domain-binding protein 1-like protein 1	EHBP1L1_S285
Q8N3D4_T284	-0.0762301	0.341903	0.117582	0.159967	EH domain-binding protein 1-like protein 1	EHBP1L1_T284
Q8N3L3_S554	-0.0712275	0.637697	0.305662	0.021455	Beta-taxilin	TXLNB_S554
Q8N684_T203	-0.21027	0.266691	-0.149011	0.0405136	Cleavage and polyadenylation specificity factor subunit 7	CPSF7_T203
Q8N6T3_S361	0.139008	0.262433	-0.0338444	0.799403	ADP-ribosylation factor GTPase-activating protein 1	ARFGAP1_S361
Q8N6T3_S376	-0.0162416	0.751947	-0.177715	0.0802088	ADP-ribosylation factor GTPase-activating protein 1	ARFGAP1_S376
Q8N6T3_S378	-0.10899	0.214341	0.114499	0.18903	ADP-ribosylation factor GTPase-activating protein 1	ARFGAP1_S378
Q8N8A6_S83	-0.0200389	0.905521	-0.0447522	0.69795	ATP-dependent RNA helicase DDX51	DDX51_S83
Q8NBJ4_S191	0.0454026	0.797013	-0.064215	0.0767725	Golgi membrane protein 1	GOLM1_S191
Q8NBJ4_T255	-0.0719987	0.246194	-0.745742	4.4751e-05	Golgi membrane protein 1	GOLM1_T255
Q8NBU5_S317	0.199926	0.311919	0.213376	0.00803948	Outer mitochondrial transmembrane helix translocase	ATAD1_S317
Q8NBU5_S322	0.180481	0.145659	0.137118	0.274628	Outer mitochondrial transmembrane helix translocase	ATAD1_S322
Q8NC44_S379	-0.102321	0.398574	-0.409286	2.63285e-06	Reticulophagy regulator 2	RETREG2_S379
Q8NC44_S385	-0.169051	0.174828	-0.0142752	0.849738	Reticulophagy regulator 2	RETREG2_S385
Q8NC44_T330	-0.194162	0.0431026	0.0844618	0.177125	Reticulophagy regulator 2	RETREG2_T330
Q8NC51_S234	-0.389469	0.118165	-0.219361	0.135985	Plasminogen activator inhibitor 1 RNA-binding protein	SERBP1_S234
Q8NC56_S138	0.0166604	0.748922	-0.12316	0.252221	LEM domain-containing protein 2	LEMD2_S138
Q8NC56_S139	0.0193082	0.861224	-0.000764399	0.991386	LEM domain-containing protein 2	LEMD2_S139
Q8NC56_S499	-0.0643905	0.376924	-0.142786	0.0742327	LEM domain-containing protein 2	LEMD2_S499
Q8ND56_S183	-0.0582481	0.277994	-0.124004	0.0547756	Protein LSM14 homolog A	LSM14A_S183
Q8ND56_S192	0.0402083	0.656952	0.0766008	0.278017	Protein LSM14 homolog A	LSM14A_S192
Q8ND56_S216	-0.0775072	0.110365	0.0485944	0.406823	Protein LSM14 homolog A	LSM14A_S216
Q8ND56_T194	0.172944	0.234051	0.105712	0.410174	Protein LSM14 homolog A	LSM14A_T194
Q8NDT2_S109	NA	NA	NA	NA	Putative RNA-binding protein 15B	RBM15B_S109
Q8NDT2_S562	NA	NA	NA	NA	Putative RNA-binding protein 15B	RBM15B_S562
Q8NDX1_S1017	0.168	0.148232	0.0656572	0.640082	PH and SEC7 domain-containing protein 4	PSD4_S1017
Q8NF50_S1145	-0.230775	0.145659	-0.137672	0.0843189	Dedicator of cytokinesis protein 8	DOCK8_S1145
Q8NF50_S451	0.0761905	0.656952	0.0210013	0.904198	Dedicator of cytokinesis protein 8	DOCK8_S451
Q8NF50_S902	-0.345513	4.40317e-09	-0.238554	9.25792e-05	Dedicator of cytokinesis protein 8	DOCK8_S902
Q8NF50_S904	-0.331287	5.58875e-05	-0.0864867	0.441998	Dedicator of cytokinesis protein 8	DOCK8_S904
Q8NFC6_S1531	0.0639183	0.748922	-0.168265	0.185634	Biorientation of chromosomes in cell division protein 1-like 1	BOD1L1_S1531
Q8NFC6_S3029	-0.030534	0.889145	0.178995	5.64506e-05	Biorientation of chromosomes in cell division protein 1-like 1	BOD1L1_S3029
Q8NFC6_S482	0.361177	0.000234898	0.200594	0.000358246	Biorientation of chromosomes in cell division protein 1-like 1	BOD1L1_S482
Q8NHG8_S135	NA	NA	NA	NA	E3 ubiquitin-protein ligase ZNRF2	ZNRF2_S135
Q8NI27_S1417	-0.295745	0.0158379	-0.00658512	0.933794	THO complex subunit 2	THOC2_S1417
Q8NI27_S1486	0.0213397	0.889145	-0.00397298	0.987087	THO complex subunit 2	THOC2_S1486
Q8TAD8_S128	-0.317883	0.000516142	0.142759	0.351667	Smad nuclear-interacting protein 1	SNIP1_S128
Q8TAD8_S35	0.519619	0.13892	0.629017	0.00540529	Smad nuclear-interacting protein 1	SNIP1_S35
Q8TAQ2_S283	0.267602	0.0732457	-0.22041	0.00120151	SWI/SNF complex subunit SMARCC2	SMARCC2_S283
Q8TAQ2_S286	-0.0462724	0.779723	-0.0360627	0.756344	SWI/SNF complex subunit SMARCC2	SMARCC2_S286
Q8TAQ2_S302	0.0571615	0.427815	-0.0642902	0.3935	SWI/SNF complex subunit SMARCC2	SMARCC2_S302
Q8TAQ2_S304	0.0554065	0.423421	-0.068548	0.366542	SWI/SNF complex subunit SMARCC2	SMARCC2_S304
Q8TAQ2_S347	0.0542701	0.516024	-0.107305	0.0656586	SWI/SNF complex subunit SMARCC2	SMARCC2_S347
Q8TAQ2_T278	-0.135588	0.463176	-0.155427	0.646662	SWI/SNF complex subunit SMARCC2	SMARCC2_T278
Q8TB03_T314	-0.130093	0.203831	0.128376	0.206592	Uncharacterized protein CXorf38	CXorf38_T314
Q8TBZ6_S318	-0.249607	0.138468	0.093078	0.226809	tRNA methyltransferase 10 homolog A	TRMT10A_S318
Q8TCD5_S182	-0.0525568	0.613363	-0.223702	0.0774415	5'(3')-deoxyribonucleotidase, cytosolic type	NT5C_S182
Q8TCJ2_S498	-0.300091	0.00861086	-0.130535	0.261704	Dolichyl-diphosphooligosaccharide--protein glycosyltransferase subunit STT3B	STT3B_S498
Q8TCJ2_S499	-0.435866	0.000291844	0.0868468	0.0565131	Dolichyl-diphosphooligosaccharide--protein glycosyltransferase subunit STT3B	STT3B_S499
Q8TD55_S390	-0.100005	0.197826	0.301451	0.0224242	Pleckstrin homology domain-containing family O member 2	PLEKHO2_S390
Q8TD55_T232	0.0907262	0.40914	0.0774935	0.322911	Pleckstrin homology domain-containing family O member 2	PLEKHO2_T232
Q8TD55_T311	0.119478	0.153313	0.0285654	0.728259	Pleckstrin homology domain-containing family O member 2	PLEKHO2_T311
Q8TDB6_S202	0.470666	0.0206166	0.177526	0.015158	E3 ubiquitin-protein ligase DTX3L	DTX3L_S202
Q8TDZ2_S617	0.048298	0.250631	0.141769	0.196922	[F-actin]-monooxygenase MICAL1	MICAL1_S617
Q8TDZ2_S767	0.115141	0.416472	0.101237	0.30958	[F-actin]-monooxygenase MICAL1	MICAL1_S767
Q8TDZ2_S875	-0.089359	0.341903	-0.0697678	0.218069	[F-actin]-monooxygenase MICAL1	MICAL1_S875
Q8TDZ2_S876	-0.109978	0.289276	-0.0817865	0.152124	[F-actin]-monooxygenase MICAL1	MICAL1_S876
Q8TDZ2_T475	0.0845387	0.126445	-0.0913719	0.00963373	[F-actin]-monooxygenase MICAL1	MICAL1_T475
Q8TEA8_S197	0.336907	0.061914	0.341563	0.00600561	D-aminoacyl-tRNA deacylase 1	DTD1_S197
Q8TEQ6_S778	-0.192777	0.206223	-0.404891	0.0541153	Gem-associated protein 5	GEMIN5_S778
Q8TF01_S211	-0.0717129	0.136739	-0.191657	2.92733e-05	Arginine/serine-rich protein PNISR	PNISR_S211
Q8TF01_S290	0.0228925	0.0639014	0.00554364	0.913406	Arginine/serine-rich protein PNISR	PNISR_S290
Q8WU79_S216	-0.0107385	0.843427	-0.141682	0.157169	Stromal membrane-associated protein 2	SMAP2_S216
Q8WU79_S219	0.00959462	0.872338	-0.211395	0.0133487	Stromal membrane-associated protein 2	SMAP2_S219
Q8WU79_S240	-0.118337	0.435621	-0.353916	0.0010216	Stromal membrane-associated protein 2	SMAP2_S240
Q8WU90_S381	0.10382	0.296902	-0.0471445	0.631915	Zinc finger CCCH domain-containing protein 15	ZC3H15_S381
Q8WUA2_S178	-0.0646012	0.751437	0.0880499	0.307289	Peptidyl-prolyl cis-trans isomerase-like 4	PPIL4_S178
Q8WUA2_T182	0.0964108	0.0281698	0.0565215	0.249618	Peptidyl-prolyl cis-trans isomerase-like 4	PPIL4_T182
Q8WUA4_S167	NA	NA	NA	NA	General transcription factor 3C polypeptide 2	GTF3C2_S167
Q8WUA4_T895	NA	NA	NA	NA	General transcription factor 3C polypeptide 2	GTF3C2_T895
Q8WUI4_S155	-0.204131	0.0578711	0.0251211	0.908709	Histone deacetylase 7	HDAC7_S155
Q8WUI4_S405	-0.00942595	0.954105	0.0143542	0.879187	Histone deacetylase 7	HDAC7_S405
Q8WUI4_S486	0.0489028	0.796383	0.106604	0.374926	Histone deacetylase 7	HDAC7_S486
Q8WUM9_S335	0.0174903	0.897825	0.0793698	0.377348	Sodium-dependent phosphate transporter 1	SLC20A1_S335
Q8WVC0_S140	-0.207773	0.147894	-0.104997	0.0484662	RNA polymerase-associated protein LEO1	LEO1_S140
Q8WVC0_S162	0.3424	4.48554e-11	-0.0570575	0.645639	RNA polymerase-associated protein LEO1	LEO1_S162
Q8WVC0_S630	-0.129221	0.315084	-0.12435	0.303578	RNA polymerase-associated protein LEO1	LEO1_S630
Q8WVT3_S184	0.0389059	0.557546	0.25082	0.173752	Trafficking protein particle complex subunit 12	TRAPPC12_S184
Q8WW12_S119	-0.241832	0.176874	0.365925	0.00172489	PEST proteolytic signal-containing nuclear protein	PCNP_S119
Q8WWM7_S111	0.234425	0.00189236	0.0249631	0.799106	Ataxin-2-like protein	ATXN2L_S111
Q8WWM7_S339	-0.109971	0.013983	-0.115995	0.121144	Ataxin-2-like protein	ATXN2L_S339
Q8WWM7_S449	-0.109549	0.385239	0.233795	0.0275631	Ataxin-2-like protein	ATXN2L_S449
Q8WWM7_S559	-0.0114051	0.964641	0.0230671	0.857494	Ataxin-2-like protein	ATXN2L_S559
Q8WWM7_S594	0.112467	0.0204754	-0.00480042	0.968779	Ataxin-2-like protein	ATXN2L_S594
Q8WWM7_S597	0.0267326	0.784715	0.0647806	0.477097	Ataxin-2-like protein	ATXN2L_S597
Q8WWM7_S684	-0.0128281	0.879768	0.169797	0.0170722	Ataxin-2-like protein	ATXN2L_S684
Q8WWN8_S1480	-0.0226465	0.805244	0.252271	0.0166401	Arf-GAP with Rho-GAP domain, ANK repeat and PH domain-containing protein 3	ARAP3_S1480
Q8WXF1_S477	-0.147039	0.417555	-0.110632	0.306026	Paraspeckle component 1	PSPC1_S477
Q8WYA6_S545	0.11727	0.0517613	-0.186706	0.06362	Beta-catenin-like protein 1	CTNNBL1_S545
Q8WYP5_S1944	0.202867	0.0742006	0.204805	0.0795339	Protein ELYS	AHCTF1_S1944
Q92504_S275	0.13933	0.685147	0.0256522	0.889284	Zinc transporter SLC39A7	SLC39A7_S275
Q92504_S276	0.13933	0.685147	0.0256522	0.889284	Zinc transporter SLC39A7	SLC39A7_S276
Q92538_S1298	0.0345758	0.377833	0.00889666	0.940531	Golgi-specific brefeldin A-resistance guanine nucleotide exchange factor 1	GBF1_S1298
Q92538_S1300	-0.0534058	0.531534	0.154756	0.212439	Golgi-specific brefeldin A-resistance guanine nucleotide exchange factor 1	GBF1_S1300
Q92538_S1780	0.810666	4.72255e-05	0.199581	0.370604	Golgi-specific brefeldin A-resistance guanine nucleotide exchange factor 1	GBF1_S1780
Q92538_S1784	0.802763	0.000163199	0.142721	0.563944	Golgi-specific brefeldin A-resistance guanine nucleotide exchange factor 1	GBF1_S1784
Q92538_T1317	-0.0802437	0.408133	0.00795432	0.894984	Golgi-specific brefeldin A-resistance guanine nucleotide exchange factor 1	GBF1_T1317
Q92597_S330	-0.15001	0.281609	-0.0355888	0.848403	Protein NDRG1	NDRG1_S330
Q92597_S336	-0.0171818	0.902	-0.0747229	0.751986	Protein NDRG1	NDRG1_S336
Q92597_S347	0.592192	0.0027793	-0.964337	0.0114485	Protein NDRG1	NDRG1_S347
Q92597_T335	0.0496333	0.639571	-0.24648	0.227035	Protein NDRG1	NDRG1_T335
Q92597_T340	0.304112	0.00544048	-0.301689	0.0732248	Protein NDRG1	NDRG1_T340
Q92597_T346	0.256391	0.256155	0.145958	0.748041	Protein NDRG1	NDRG1_T346
Q92597_T350	0.394504	0.0968608	0.222778	0.0528656	Protein NDRG1	NDRG1_T350
Q92597_T366	0.255427	0.0114018	-0.20728	0.463909	Protein NDRG1	NDRG1_T366
Q92598_S809	-0.149384	0.149719	0.350417	0.190359	Heat shock protein 105 kDa	HSPH1_S809
Q92608_S1685	0.216898	0.130446	0.176295	0.00393984	Dedicator of cytokinesis protein 2	DOCK2_S1685
Q92608_S1705	-0.111425	0.0476816	-0.201154	0.018255	Dedicator of cytokinesis protein 2	DOCK2_S1705
Q92608_S1706	-0.179005	0.111928	-0.24091	0.00190178	Dedicator of cytokinesis protein 2	DOCK2_S1706
Q92608_S1731	-0.222956	0.271478	-0.531532	0.000390221	Dedicator of cytokinesis protein 2	DOCK2_S1731
Q92608_S587	0.0362287	0.872338	0.601378	0.000113821	Dedicator of cytokinesis protein 2	DOCK2_S587
Q92609_S43	0.00792284	0.979382	0.18644	0.313811	TBC1 domain family member 5	TBC1D5_S43
Q92609_S537	-0.133589	0.0495268	0.00708339	0.960872	TBC1 domain family member 5	TBC1D5_S537
Q92609_S541	-0.143804	0.233103	0.285986	0.0877254	TBC1 domain family member 5	TBC1D5_S541
Q92609_S554	-0.00437829	0.961912	0.0216306	0.828066	TBC1 domain family member 5	TBC1D5_S554
Q92609_T552	0.130812	0.495197	0.0659136	0.671562	TBC1 domain family member 5	TBC1D5_T552
Q92614_S1998	-0.234891	0.0190581	-0.130866	0.106705	Unconventional myosin-XVIIIa	MYO18A_S1998
Q92614_S2002	-0.234891	0.0190581	-0.130866	0.106705	Unconventional myosin-XVIIIa	MYO18A_S2002
Q92614_S2007	-0.000383722	0.998725	-0.306701	5.07569e-05	Unconventional myosin-XVIIIa	MYO18A_S2007
Q92614_S2020	0.0506152	0.64233	-0.0372539	0.251214	Unconventional myosin-XVIIIa	MYO18A_S2020
Q92614_S2041	-0.107343	0.290462	-0.073307	0.173085	Unconventional myosin-XVIIIa	MYO18A_S2041
Q92614_S2043	-0.114094	0.131138	-0.169441	0.0250788	Unconventional myosin-XVIIIa	MYO18A_S2043
Q92615_S601	0.0368147	0.601471	-0.181397	0.153433	La-related protein 4B	LARP4B_S601
Q92619_S23	-0.317009	0.0328891	-0.189115	0.146658	Rho GTPase-activating protein 45	ARHGAP45_S23
Q92619_S25	-0.252545	0.00714553	-0.188832	0.184528	Rho GTPase-activating protein 45	ARHGAP45_S25
Q92619_S29	-0.181114	0.0872075	-0.065351	0.109428	Rho GTPase-activating protein 45	ARHGAP45_S29
Q92619_S569	0.0864373	0.397094	0.0634295	0.469177	Rho GTPase-activating protein 45	ARHGAP45_S569
Q92619_S577	0.000661065	0.998931	-0.201689	0.61029	Rho GTPase-activating protein 45	ARHGAP45_S577
Q92619_S619	0.0636887	0.698032	-0.14217	0.246924	Rho GTPase-activating protein 45	ARHGAP45_S619
Q92619_S93	0.0490199	0.390639	0.240413	1.37409e-07	Rho GTPase-activating protein 45	ARHGAP45_S93
Q92621_S1165	-0.0568837	0.483171	-0.109035	0.359908	Nuclear pore complex protein Nup205	NUP205_S1165
Q92667_S429	0.460924	0.00500812	0.409722	0.00324192	A-kinase anchor protein 1, mitochondrial	AKAP1_S429
Q92692_S517	0.376327	0.00832322	-0.468058	1.16517e-06	Nectin-2	NECTIN2_S517
Q92733_S267	0.103797	0.151431	0.0743366	0.387819	Proline-rich protein PRCC	PRCC_S267
Q92769_S394	0.0555599	0.511566	-0.0995509	0.168981	Histone deacetylase 2	HDAC2_S394
Q92769_S422	-0.128611	0.524536	-0.0534701	0.331908	Histone deacetylase 2	HDAC2_S422
Q92769_S424	-0.128611	0.524536	-0.0534701	0.331908	Histone deacetylase 2	HDAC2_S424
Q92797_S1243	0.0658109	0.700972	0.00176066	0.983098	Symplekin	SYMPK_S1243
Q92797_S1259	-0.153375	0.11483	0.153016	0.0211575	Symplekin	SYMPK_S1259
Q92835_S1039	0.497802	0.00777654	0.292198	0.114055	Phosphatidylinositol 3,4,5-trisphosphate 5-phosphatase 1	INPP5D_S1039
Q92835_S934	0.312139	0.13892	0.42589	0.00464945	Phosphatidylinositol 3,4,5-trisphosphate 5-phosphatase 1	INPP5D_S934
Q92835_S971	-0.152419	0.185121	-0.0225894	0.847926	Phosphatidylinositol 3,4,5-trisphosphate 5-phosphatase 1	INPP5D_S971
Q92900_S1107	0.0725469	0.588208	0.100218	0.133373	Regulator of nonsense transcripts 1	UPF1_S1107
Q92900_S1110	0.317901	0.0682197	0.159088	0.00637053	Regulator of nonsense transcripts 1	UPF1_S1110
Q92922_S310	-0.0509293	0.683404	0.0831883	0.39947	SWI/SNF complex subunit SMARCC1	SMARCC1_S310
Q92922_S328	0.147331	0.20769	-0.0586897	0.699368	SWI/SNF complex subunit SMARCC1	SMARCC1_S328
Q92922_S330	0.147331	0.20769	-0.0586897	0.699368	SWI/SNF complex subunit SMARCC1	SMARCC1_S330
Q92922_T398	-0.0255149	0.74529	0.16816	0.0110099	SWI/SNF complex subunit SMARCC1	SMARCC1_T398
Q92945_S181	0.0714662	0.559444	-0.0214738	0.840186	Far upstream element-binding protein 2	KHSRP_S181
Q92973_S32	0.00552127	0.942065	0.310419	0.0906192	Transportin-1	TNPO1_S32
Q92997_S601	NA	NA	NA	NA	Segment polarity protein dishevelled homolog DVL-3	DVL3_S601
Q93009_S18	0.0640596	0.66277	0.0302709	0.744627	Ubiquitin carboxyl-terminal hydrolase 7	USP7_S18
Q96B97_S108	0.0291288	0.637855	-0.363144	0.00133785	SH3 domain-containing kinase-binding protein 1	SH3KBP1_S108
Q96B97_S181	0.130228	0.617948	0.0864242	0.753637	SH3 domain-containing kinase-binding protein 1	SH3KBP1_S181
Q96B97_S183	-0.225391	0.0129192	-0.0430556	0.741197	SH3 domain-containing kinase-binding protein 1	SH3KBP1_S183
Q96BY6_S1257	-0.326011	0.00364987	-0.151397	0.141621	Dedicator of cytokinesis protein 10	DOCK10_S1257
Q96BY6_S1289	0.0265502	0.62344	-0.024232	0.0227344	Dedicator of cytokinesis protein 10	DOCK10_S1289
Q96BY6_S1292	0.0539054	0.283199	0.0659064	0.461879	Dedicator of cytokinesis protein 10	DOCK10_S1292
Q96BY6_S1295	0.00169341	0.980136	-0.11109	0.0162506	Dedicator of cytokinesis protein 10	DOCK10_S1295
Q96BY6_S195	-0.263167	0.0637223	-0.0112756	0.769596	Dedicator of cytokinesis protein 10	DOCK10_S195
Q96BY6_S877	-0.0131717	0.868521	-0.0415511	0.554579	Dedicator of cytokinesis protein 10	DOCK10_S877
Q96BY6_T1228	0.114831	0.092836	0.116971	0.0802088	Dedicator of cytokinesis protein 10	DOCK10_T1228
Q96BY6_T196	0.00835619	0.907904	0.108779	0.00141869	Dedicator of cytokinesis protein 10	DOCK10_T196
Q96C19_S74	-0.136956	0.250631	-0.29066	0.00454419	EF-hand domain-containing protein D2	EFHD2_S74
Q96CP6_S18	NA	NA	NA	NA	Protein Aster-A	GRAMD1A_S18
Q96CP6_T277	NA	NA	NA	NA	Protein Aster-A	GRAMD1A_T277
Q96CV9_S198	-0.409753	0.0233071	-0.0832476	0.30035	Optineurin	OPTN_S198
Q96CV9_S526	0.0122223	0.94242	0.361349	1.71902e-05	Optineurin	OPTN_S526
Q96CV9_T525	0.332625	8.78694e-06	0.348777	0.000937064	Optineurin	OPTN_T525
Q96CW1_T156	-0.0423504	0.720367	0.708416	0.000118668	AP-2 complex subunit mu	AP2M1_T156
Q96CX2_S176	0.215004	0.0959974	0.240453	0.0132997	BTB/POZ domain-containing protein KCTD12	KCTD12_S176
Q96CX2_S185	0.281847	0.0110679	0.00103522	0.989821	BTB/POZ domain-containing protein KCTD12	KCTD12_S185
Q96CX2_T178	0.370968	0.012507	0.169339	0.579967	BTB/POZ domain-containing protein KCTD12	KCTD12_T178
Q96D46_T470	0.165202	0.395694	-0.0628227	0.324787	60S ribosomal export protein NMD3	NMD3_T470
Q96D71_S143	0.480762	0.000192458	0.826543	0.000828569	RalBP1-associated Eps domain-containing protein 1	REPS1_S143
Q96D71_S272	-0.192447	0.00418652	0.155979	0.128286	RalBP1-associated Eps domain-containing protein 1	REPS1_S272
Q96D71_S489	0.153936	0.00943629	0.422056	0.0353942	RalBP1-associated Eps domain-containing protein 1	REPS1_S489
Q96D71_S562	0.170384	0.0146223	0.191927	0.214535	RalBP1-associated Eps domain-containing protein 1	REPS1_S562
Q96F86_S161	0.149005	0.311919	0.155976	0.0823382	Enhancer of mRNA-decapping protein 3	EDC3_S161
Q96HY6_S30	-0.114093	0.00345075	-0.197346	0.294236	DDRGK domain-containing protein 1	DDRGK1_S30
Q96I25_S155	0.0572104	0.778943	0.0490295	0.680052	Splicing factor 45	RBM17_S155
Q96I25_S222	-0.0152478	0.933656	0.038579	0.760799	Splicing factor 45	RBM17_S222
Q96I25_T224	0.0291958	0.500491	-0.0118802	0.913406	Splicing factor 45	RBM17_T224
Q96I25_T71	-0.151388	0.551429	-0.266427	0.241392	Splicing factor 45	RBM17_T71
Q96II8_S324	0.236105	0.110553	-0.549492	1.48831e-09	DISP complex protein LRCH3	LRCH3_S324
Q96JM3_S204	-0.0874857	0.447351	0.00625209	0.948323	Chromosome alignment-maintaining phosphoprotein 1	CHAMP1_S204
Q96JM3_S405	0.319817	4.91809e-09	-0.109417	0.0152766	Chromosome alignment-maintaining phosphoprotein 1	CHAMP1_S405
Q96JM3_S416	0.208912	0.0886556	0.163727	0.310777	Chromosome alignment-maintaining phosphoprotein 1	CHAMP1_S416
Q96JM3_S427	0.45306	9.57789e-07	0.190357	0.0139506	Chromosome alignment-maintaining phosphoprotein 1	CHAMP1_S427
Q96JM3_S476	-0.144115	0.277203	-0.10914	0.152124	Chromosome alignment-maintaining phosphoprotein 1	CHAMP1_S476
Q96JM3_S542	0.388797	8.71687e-05	0.221158	0.0340447	Chromosome alignment-maintaining phosphoprotein 1	CHAMP1_S542
Q96JM3_S626	-0.167044	0.317116	0.236812	0.240114	Chromosome alignment-maintaining phosphoprotein 1	CHAMP1_S626
Q96JM3_S627	-0.117946	0.366267	0.145786	0.282726	Chromosome alignment-maintaining phosphoprotein 1	CHAMP1_S627
Q96JM3_S651	-0.221655	0.0263381	0.0523436	0.737255	Chromosome alignment-maintaining phosphoprotein 1	CHAMP1_S651
Q96JM3_S653	-0.221655	0.0263381	0.0523436	0.737255	Chromosome alignment-maintaining phosphoprotein 1	CHAMP1_S653
Q96KC8_S430	0.267357	1.90672e-06	0.168601	0.159967	DnaJ homolog subfamily C member 1	DNAJC1_S430
Q96KP1_S432	0.218043	0.0171073	-0.171613	0.00016006	Exocyst complex component 2	EXOC2_S432
Q96KR1_S1054	0.159453	0.158545	0.258706	0.000137072	Zinc finger RNA-binding protein	ZFR_S1054
Q96LD4_S588	0.476721	0.00946578	0.288925	0.000828569	E3 ubiquitin-protein ligase TRIM47	TRIM47_S588
Q96MW1_T139	-0.519899	1.44938e-06	-0.125545	0.0232615	Coiled-coil domain-containing protein 43	CCDC43_T139
Q96NY7_S293	0.445989	0.0460798	0.086222	0.609233	Chloride intracellular channel protein 6	CLIC6_S293
Q96NY7_S303	0.190182	0.00026501	0.234694	0.0052616	Chloride intracellular channel protein 6	CLIC6_S303
Q96NY7_S305	0.909116	4.48554e-11	0.366099	0.00416907	Chloride intracellular channel protein 6	CLIC6_S305
Q96NY7_S377	0.13769	0.513812	0.143744	0.309215	Chloride intracellular channel protein 6	CLIC6_S377
Q96P11_S327	-0.11076	0.126881	-0.0645156	0.60763	28S rRNA (cytosine-C(5))-methyltransferase	NSUN5_S327
Q96P47_S538	-0.0413682	0.679618	-0.0584192	0.255705	Arf-GAP with GTPase, ANK repeat and PH domain-containing protein 3	AGAP3_S538
Q96P47_T438	0.229212	0.00107724	-0.112497	0.090565	Arf-GAP with GTPase, ANK repeat and PH domain-containing protein 3	AGAP3_T438
Q96P48_S229	-0.078791	0.551217	0.0300119	0.702114	Arf-GAP with Rho-GAP domain, ANK repeat and PH domain-containing protein 1	ARAP1_S229
Q96PK6_T206	-0.043737	0.416472	-0.108319	0.0124916	RNA-binding protein 14	RBM14_T206
Q96QG7_S548	0.125638	0.380866	0.197249	0.0627017	Myotubularin-related protein 9	MTMR9_S548
Q96QR8_S100	-0.0309916	0.79983	0.0410098	0.520678	Transcriptional activator protein Pur-beta	PURB_S100
Q96QR8_S101	-0.0202618	0.845015	0.134345	0.0101017	Transcriptional activator protein Pur-beta	PURB_S101
Q96QR8_S304	0.0130284	0.845272	0.0915794	0.437611	Transcriptional activator protein Pur-beta	PURB_S304
Q96S55_S153	9.39017e-05	0.998901	0.200614	0.00188025	ATPase WRNIP1	WRNIP1_S153
Q96ST2_S235	-0.254143	0.197826	-0.081815	0.441961	Protein IWS1 homolog	IWS1_S235
Q96ST2_S237	-0.254143	0.197826	-0.081815	0.441961	Protein IWS1 homolog	IWS1_S237
Q96ST2_S248	0.0317739	0.603132	0.00741971	0.950756	Protein IWS1 homolog	IWS1_S248
Q96ST2_S250	0.026684	0.813269	0.0334301	0.784612	Protein IWS1 homolog	IWS1_S250
Q96ST2_S27	-0.0823322	0.230553	0.0515333	0.524204	Protein IWS1 homolog	IWS1_S27
Q96ST2_S287	-0.241406	0.0973139	-0.0692661	0.125196	Protein IWS1 homolog	IWS1_S287
Q96ST2_S289	-0.2821	0.0263381	-0.0837849	0.120847	Protein IWS1 homolog	IWS1_S289
Q96ST2_S300	0.0420607	0.730811	-0.0277943	0.676822	Protein IWS1 homolog	IWS1_S300
Q96ST2_S302	0.0816527	0.53185	-0.0893679	0.266101	Protein IWS1 homolog	IWS1_S302
Q96ST2_S313	0.111756	0.155953	0.0659356	0.508065	Protein IWS1 homolog	IWS1_S313
Q96ST2_S315	0.108371	0.23228	-0.155202	0.320743	Protein IWS1 homolog	IWS1_S315
Q96ST2_S400	-0.180293	0.130445	0.0987355	0.115805	Protein IWS1 homolog	IWS1_S400
Q96ST2_S438	-0.182581	0.250631	-0.0815321	0.338357	Protein IWS1 homolog	IWS1_S438
Q96ST2_S440	-0.140007	0.411956	-0.0487961	0.592501	Protein IWS1 homolog	IWS1_S440
Q96ST2_S511	0.025437	0.804404	-0.257467	0.00423057	Protein IWS1 homolog	IWS1_S511
Q96ST2_S513	0.025437	0.804404	-0.257467	0.00423057	Protein IWS1 homolog	IWS1_S513
Q96ST2_S720	0.755734	7.00116e-09	0.295715	0.116791	Protein IWS1 homolog	IWS1_S720
Q96ST2_S93	0.216545	0.012507	-0.0927077	0.207353	Protein IWS1 homolog	IWS1_S93
Q96ST2_S95	0.216545	0.012507	-0.0927077	0.207353	Protein IWS1 homolog	IWS1_S95
Q96ST2_T725	-0.177264	0.13888	-0.353137	0.000759195	Protein IWS1 homolog	IWS1_T725
Q96ST3_S1112	0.142104	0.129966	-0.339655	0.000171397	Paired amphipathic helix protein Sin3a	SIN3A_S1112
Q96ST3_S832	-0.189671	0.0035923	-0.0745745	0.192056	Paired amphipathic helix protein Sin3a	SIN3A_S832
Q96ST3_T1111	-0.0108401	0.936981	-0.10018	0.229899	Paired amphipathic helix protein Sin3a	SIN3A_T1111
Q96TA1_S641	0.345263	0.0483251	0.182744	0.0174314	Protein Niban 2	NIBAN2_S641
Q96TA1_S646	0.0299222	0.76755	0.0553375	0.651816	Protein Niban 2	NIBAN2_S646
Q96TA1_S665	-0.0636482	0.0881674	-0.0590718	0.472311	Protein Niban 2	NIBAN2_S665
Q96TA1_S681	0.0309676	0.775872	0.297728	0.014542	Protein Niban 2	NIBAN2_S681
Q96TA1_S691	0.215179	0.146257	0.179671	0.0845312	Protein Niban 2	NIBAN2_S691
Q96TA1_S692	0.083585	0.308179	-0.0622952	0.6258	Protein Niban 2	NIBAN2_S692
Q96TA1_S696	0.236195	0.0235584	0.141463	0.0392425	Protein Niban 2	NIBAN2_S696
Q96TC7_S212	0.0662317	0.486664	-0.0614297	0.221445	Regulator of microtubule dynamics protein 3	RMDN3_S212
Q96TC7_S46	0.0242377	0.822537	0.0249129	0.481231	Regulator of microtubule dynamics protein 3	RMDN3_S46
Q99442_S335	-0.0143869	0.919586	-0.253415	0.234946	Translocation protein SEC62	SEC62_S335
Q99442_S341	-0.0411412	0.469355	0.000887123	0.993177	Translocation protein SEC62	SEC62_S341
Q99442_S356	-0.4447	0.00202883	-0.0820557	0.0680459	Translocation protein SEC62	SEC62_S356
Q99442_T158	-0.202093	0.197529	-0.330853	0.000793961	Translocation protein SEC62	SEC62_T158
Q99459_S303	0.367428	0.0497358	0.671398	1.00532e-05	Cell division cycle 5-like protein	CDC5L_S303
Q99460_T273	0.703278	0.000128155	0.196919	0.115636	26S proteasome non-ATPase regulatory subunit 1	PSMD1_T273
Q99543_S47	-0.225198	0.330896	0.0941417	0.345572	DnaJ homolog subfamily C member 2	DNAJC2_S47
Q99543_S63	NA	NA	NA	NA	DnaJ homolog subfamily C member 2	DNAJC2_S63
Q99567_S35	0.151943	0.338837	0.316482	0.00599325	Nuclear pore complex protein Nup88	NUP88_S35
Q99590_S338	0.059803	0.77582	0.325189	2.41858e-10	Protein SCAF11	SCAF11_S338
Q99590_S405	-0.108814	0.235627	0.077577	0.423886	Protein SCAF11	SCAF11_S405
Q99590_S413	-0.426416	1.00283e-06	0.0113601	0.856453	Protein SCAF11	SCAF11_S413
Q99590_S416	0.0791159	0.349712	-0.087553	0.110941	Protein SCAF11	SCAF11_S416
Q99590_S608	0.0261114	0.824256	0.021994	0.849738	Protein SCAF11	SCAF11_S608
Q99590_S614	0.195015	0.00371507	-0.14029	4.12013e-05	Protein SCAF11	SCAF11_S614
Q99590_S796	-0.073357	0.370405	-0.103923	0.258831	Protein SCAF11	SCAF11_S796
Q99590_S816	0.196771	0.162067	-0.039354	0.714249	Protein SCAF11	SCAF11_S816
Q99590_S818	0.135267	0.0477972	0.0830539	0.325984	Protein SCAF11	SCAF11_S818
Q99590_S902	0.141451	0.229286	-0.2692	0.000808817	Protein SCAF11	SCAF11_S902
Q99590_S963	-0.113918	0.157027	-0.0344045	0.520678	Protein SCAF11	SCAF11_S963
Q99613_S166	-0.179297	0.000532656	0.0442428	0.614971	Eukaryotic translation initiation factor 3 subunit C	EIF3C_S166
Q99613_S39	-0.168409	0.00159625	-0.0525426	0.148525	Eukaryotic translation initiation factor 3 subunit C	EIF3C_S39
Q99613_S909	0.540879	0.000132327	0.70191	1.60808e-05	Eukaryotic translation initiation factor 3 subunit C	EIF3C_S909
Q99704_S269	NA	NA	NA	NA	Docking protein 1	DOK1_S269
Q99733_S125	-0.0553941	0.573057	-0.095503	0.267255	Nucleosome assembly protein 1-like 4	NAP1L4_S125
Q99856_S101	-0.317615	0.0225567	-0.00424787	0.94605	AT-rich interactive domain-containing protein 3A	ARID3A_S101
Q99856_S119	-0.683256	6.71007e-06	0.0178235	0.880904	AT-rich interactive domain-containing protein 3A	ARID3A_S119
Q99856_S77	-0.053846	0.686407	-0.0444933	0.648042	AT-rich interactive domain-containing protein 3A	ARID3A_S77
Q99856_S81	-0.0896875	0.512205	0.0181324	0.830479	AT-rich interactive domain-containing protein 3A	ARID3A_S81
Q99856_S88	-0.0734818	0.501771	0.138972	0.0624802	AT-rich interactive domain-containing protein 3A	ARID3A_S88
Q99856_T98	-0.490224	0.00264255	-0.0645358	0.119403	AT-rich interactive domain-containing protein 3A	ARID3A_T98
Q9BQA1_T5	-0.155245	0.0551688	-0.117617	0.0173355	Methylosome protein 50	WDR77_T5
Q9BRJ6_S175	0.518969	0.0139024	0.269038	0.000145347	Uncharacterized protein C7orf50	C7orf50_S175
Q9BRR9_S475	-0.210661	0.0254849	0.0107304	0.932019	Rho GTPase-activating protein 9	ARHGAP9_S475
Q9BRR9_T283	-0.189017	0.172555	-0.189413	0.206433	Rho GTPase-activating protein 9	ARHGAP9_T283
Q9BRZ2_T442	NA	NA	NA	NA	E3 ubiquitin-protein ligase TRIM56	TRIM56_T442
Q9BSJ8_S1034	-0.134055	0.0688509	0.0769677	0.384968	Extended synaptotagmin-1	ESYT1_S1034
Q9BSJ8_S820	-0.0708998	0.472911	0.0830648	0.323953	Extended synaptotagmin-1	ESYT1_S820
Q9BTC0_S1456	0.259975	0.218367	0.551797	0.000112093	Death-inducer obliterator 1	DIDO1_S1456
Q9BTC0_S805	NA	NA	NA	NA	Death-inducer obliterator 1	DIDO1_S805
Q9BTC0_S809	NA	NA	NA	NA	Death-inducer obliterator 1	DIDO1_S809
Q9BTE3_S154	0.0517188	0.680404	0.0669664	0.461557	Mini-chromosome maintenance complex-binding protein	MCMBP_S154
Q9BTE3_S298	0.101983	0.167777	0.113945	0.377348	Mini-chromosome maintenance complex-binding protein	MCMBP_S298
Q9BTU6_S461	0.229858	0.0639014	-0.035578	0.248476	Phosphatidylinositol 4-kinase type 2-alpha	PI4K2A_S461
Q9BTU6_S462	0.0223117	0.78285	0.0329445	0.00369589	Phosphatidylinositol 4-kinase type 2-alpha	PI4K2A_S462
Q9BTU6_S47	0.0391752	0.757554	0.041579	0.621793	Phosphatidylinositol 4-kinase type 2-alpha	PI4K2A_S47
Q9BTU6_S51	0.199014	0.106336	0.114798	0.157169	Phosphatidylinositol 4-kinase type 2-alpha	PI4K2A_S51
Q9BU76_S217	0.14397	0.150351	0.182851	0.00225219	Multiple myeloma tumor-associated protein 2	MMTAG2_S217
Q9BU76_S220	0.112088	0.066927	-0.166837	0.0543964	Multiple myeloma tumor-associated protein 2	MMTAG2_S220
Q9BUJ2_S194	-0.310164	0.0497048	0.0395685	0.908648	Heterogeneous nuclear ribonucleoprotein U-like protein 1	HNRNPUL1_S194
Q9BUJ2_S718	0.0270238	9.45156e-05	-0.0979239	0.00393984	Heterogeneous nuclear ribonucleoprotein U-like protein 1	HNRNPUL1_S718
Q9BUQ8_S107	-0.0204108	0.786085	0.0178479	0.726405	Probable ATP-dependent RNA helicase DDX23	DDX23_S107
Q9BUQ8_S109	-0.0014684	0.989384	0.0143909	0.882765	Probable ATP-dependent RNA helicase DDX23	DDX23_S109
Q9BUQ8_S14	-0.00576598	0.961912	0.088276	0.26105	Probable ATP-dependent RNA helicase DDX23	DDX23_S14
Q9BVG4_S181	-0.165846	0.468983	0.0127905	0.935192	Protein PBDC1	PBDC1_S181
Q9BVG4_S197	-0.225356	0.189535	-0.10584	0.258831	Protein PBDC1	PBDC1_S197
Q9BVS4_S337	-0.206096	0.0124758	-0.0174851	0.461557	Serine/threonine-protein kinase RIO2	RIOK2_S337
Q9BVS4_S350	0.0515926	0.324979	-0.0993969	0.228962	Serine/threonine-protein kinase RIO2	RIOK2_S350
Q9BXB4_S181	-0.296913	0.0304688	-0.164876	0.0388697	Oxysterol-binding protein-related protein 11	OSBPL11_S181
Q9BXB4_S286	-0.323865	0.00300492	0.0799711	0.538614	Oxysterol-binding protein-related protein 11	OSBPL11_S286
Q9BXK5_S370	0.518594	0.000847427	0.268401	0.00102248	Bcl-2-like protein 13	BCL2L13_S370
Q9BXK5_S371	0.509283	0.0159169	0.331512	0.0996221	Bcl-2-like protein 13	BCL2L13_S371
Q9BXK5_S426	0.916953	1.18699e-09	0.0731158	0.740973	Bcl-2-like protein 13	BCL2L13_S426
Q9BXP5_S540	0.0582185	0.606254	-0.0584366	0.360626	Serrate RNA effector molecule homolog	SRRT_S540
Q9BXP5_S74	-0.122469	0.0534221	-0.0358502	0.595247	Serrate RNA effector molecule homolog	SRRT_S74
Q9BXP5_T544	-0.139825	0.0532834	-0.169009	0.33738	Serrate RNA effector molecule homolog	SRRT_T544
Q9BY44_S503	0.137772	0.0410586	0.0299158	0.719122	Eukaryotic translation initiation factor 2A	EIF2A_S503
Q9BY44_S506	-0.0561794	0.416476	0.029253	0.710136	Eukaryotic translation initiation factor 2A	EIF2A_S506
Q9BZ67_S21	-0.0379658	0.693136	0.139809	0.118802	FERM domain-containing protein 8	FRMD8_S21
Q9BZ67_S24	-0.0686719	0.0896485	-0.0308653	0.654212	FERM domain-containing protein 8	FRMD8_S24
Q9BZF1_S314	-0.00644966	0.914906	0.0507924	0.433167	Oxysterol-binding protein-related protein 8	OSBPL8_S314
Q9BZF1_S68	0.178117	0.141229	0.24164	9.22167e-06	Oxysterol-binding protein-related protein 8	OSBPL8_S68
Q9BZH6_T219	-0.110641	0.252969	-0.245324	0.0079702	WD repeat-containing protein 11	WDR11_T219
Q9BZQ8_S602	0.0801543	0.544573	0.251396	0.0853427	Protein Niban 1	NIBAN1_S602
Q9BZQ8_S641	0.137903	0.286169	-0.161556	0.0808172	Protein Niban 1	NIBAN1_S641
Q9BZZ5_S457	-0.502376	1.7281e-05	-0.364708	0.00959059	Apoptosis inhibitor 5	API5_S457
Q9C0B5_S380	0.0363461	0.326797	0.0454613	0.623142	Palmitoyltransferase ZDHHC5	ZDHHC5_S380
Q9C0B5_S621	0.0940459	0.200255	0.327066	0.017937	Palmitoyltransferase ZDHHC5	ZDHHC5_S621
Q9C0C2_S1024	0.270189	0.0582531	-0.686766	0.000399601	182 kDa tankyrase-1-binding protein	TNKS1BP1_S1024
Q9C0C2_S1029	0.381902	0.0115363	0.235245	0.0185982	182 kDa tankyrase-1-binding protein	TNKS1BP1_S1029
Q9C0C2_S1385	0.0792827	0.578081	0.0659458	0.442122	182 kDa tankyrase-1-binding protein	TNKS1BP1_S1385
Q9C0C2_S1473	0.346123	0.0102818	-0.0855784	0.621131	182 kDa tankyrase-1-binding protein	TNKS1BP1_S1473
Q9C0C2_S1545	0.18201	0.0275782	0.329679	0.000563893	182 kDa tankyrase-1-binding protein	TNKS1BP1_S1545
Q9C0C2_S1552	0.0675888	0.17084	0.133073	0.0335601	182 kDa tankyrase-1-binding protein	TNKS1BP1_S1552
Q9C0C2_S1620	-0.0920905	0.342696	-0.123669	0.429523	182 kDa tankyrase-1-binding protein	TNKS1BP1_S1620
Q9C0C2_S1621	-0.0850908	0.374815	-0.13286	0.388033	182 kDa tankyrase-1-binding protein	TNKS1BP1_S1621
Q9C0C2_S1666	0.357792	0.0497779	0.261693	0.0114425	182 kDa tankyrase-1-binding protein	TNKS1BP1_S1666
Q9C0C2_S429	0.0686525	0.729405	0.384716	0.00201894	182 kDa tankyrase-1-binding protein	TNKS1BP1_S429
Q9C0C2_S494	0.124666	0.344515	-0.0757584	0.584524	182 kDa tankyrase-1-binding protein	TNKS1BP1_S494
Q9C0C2_S601	0.476282	0.00017778	0.0638728	0.455483	182 kDa tankyrase-1-binding protein	TNKS1BP1_S601
Q9C0C2_S672	-0.0328811	0.678491	0.0920743	0.0936983	182 kDa tankyrase-1-binding protein	TNKS1BP1_S672
Q9C0C2_S691	0.264863	0.0418742	-0.154583	0.3935	182 kDa tankyrase-1-binding protein	TNKS1BP1_S691
Q9C0C2_S872	-0.173479	0.00693806	-0.439103	1.57121e-05	182 kDa tankyrase-1-binding protein	TNKS1BP1_S872
Q9C0C2_S893	-0.25676	0.00406249	-0.39229	4.18826e-08	182 kDa tankyrase-1-binding protein	TNKS1BP1_S893
Q9C0E2_S521	-0.145506	0.0947321	-0.0556336	0.178917	Exportin-4	XPO4_S521
[truncated: 483 more rows]

## Sheet: Table S3
Accession	4 h: Log2(FC)	4 h: FDR	24 h: Log2(FC)	24 h: FDR	Description	Gene
A0A024R4E5_C53.rev	-0.302201	0.147264	-0.0323292	0.5748	High density lipoprotein binding protein (Vigilin), isoform CRA	HDLBP_C53.rev
A0A024R4E5_C855.rev	0.211169	0.00144575	NA	NA	High density lipoprotein binding protein (Vigilin), isoform CRA	HDLBP_C855.rev
A0A024RCR6_C339.rev	NA	NA	NA	NA	BCL2-associated athanogene 6	BAG6_C339.rev
A0A024RCR6_C343.rev	NA	NA	NA	NA	BCL2-associated athanogene 6	BAG6_C343.rev
A0A087WT44_C181.rev	NA	NA	NA	NA	Heme oxygenase (biliverdin-producing)	HMOX2_C181.rev
A0A087WT44_C336.rev	NA	NA	NA	NA	Heme oxygenase (biliverdin-producing)	HMOX2_C336.rev
A0A087WUC6_C17.rev	-0.0591835	0.320367	0.475423	1.92003e-06	Signal peptidase complex subunit 2	SPCS2_C17.rev
A0A087WUC6_C26.rev	-0.0591835	0.320367	0.475423	1.92003e-06	Signal peptidase complex subunit 2	SPCS2_C26.rev
A0A087WVQ6_C1106.rev	-0.337253	0.0017386	0.261744	0.267717	Clathrin heavy chain	CLTC_C1106.rev
A0A087WVQ6_C1261.rev	-0.179028	0.537187	0.359596	1.52656e-10	Clathrin heavy chain	CLTC_C1261.rev
A0A087WVQ6_C1264.rev	-0.179028	0.537187	0.359596	1.52656e-10	Clathrin heavy chain	CLTC_C1264.rev
A0A087WVQ6_C1532.rev	-0.39967	0.027466	-0.286529	0.413344	Clathrin heavy chain	CLTC_C1532.rev
A0A087WVQ6_C155.rev	0.05298	0.770687	-0.227566	0.119064	Clathrin heavy chain	CLTC_C155.rev
A0A087WVQ6_C221.rev	-0.20542	0.000458491	-0.615888	0.0538493	Clathrin heavy chain	CLTC_C221.rev
A0A087WVQ6_C440.rev	-0.123971	0.00245803	0.0475207	0.851459	Clathrin heavy chain	CLTC_C440.rev
A0A087WVQ6_C463.rev	-0.495484	0.0976165	NA	NA	Clathrin heavy chain	CLTC_C463.rev
A0A087WVQ6_C495.rev	0.0960018	0.562277	-0.261884	6.07729e-05	Clathrin heavy chain	CLTC_C495.rev
A0A087WVQ6_C621.rev	-0.0886538	0.596421	0.397321	0.211708	Clathrin heavy chain	CLTC_C621.rev
A0A087WVQ6_C740.rev	0.0186122	0.885098	0.370299	0.261826	Clathrin heavy chain	CLTC_C740.rev
A0A087WVQ6_C757.rev	-0.0147015	0.943003	0.795607	0.0131641	Clathrin heavy chain	CLTC_C757.rev
A0A087WVQ6_C782.rev	NA	NA	NA	NA	Clathrin heavy chain	CLTC_C782.rev
A0A087WVQ6_C828.rev	0.226345	0.187915	NA	NA	Clathrin heavy chain	CLTC_C828.rev
A0A087WVQ6_C874.rev	-0.0569899	0.854659	0.376871	0.210788	Clathrin heavy chain	CLTC_C874.rev
A0A087WVQ6_C922.rev	0.0271869	0.936207	-0.0409066	0.862635	Clathrin heavy chain	CLTC_C922.rev
A0A087WVQ6_C930.rev	-0.213275	0.441386	0.11568	0.780791	Clathrin heavy chain	CLTC_C930.rev
A0A087WVQ6_C938.rev	-0.213275	0.441386	0.11568	0.780791	Clathrin heavy chain	CLTC_C938.rev
A0A087WWU8_C154.rev	NA	NA	1.29787	0.0166828	Tropomyosin alpha-3 chain	TPM3_C154.rev
A0A087WWU8_C170.rev	-0.006731	0.986678	0.271706	0.621833	Tropomyosin alpha-3 chain	TPM3_C170.rev
A0A087WWU8_C205.rev	-0.138893	0.799849	1.13661	0.0384741	Tropomyosin alpha-3 chain	TPM3_C205.rev
A0A087WWU8_C212.rev	-0.204917	0.640638	1.29779	0.00868886	Tropomyosin alpha-3 chain	TPM3_C212.rev
A0A087WY55_C38.rev	0.221509	0.0904013	-0.218425	0.0206074	Chromosome 6 open reading frame 55, isoform CRA	VTA1_C38.rev
A0A087WZ13_C297.rev	NA	NA	NA	NA	Ribonucleoprotein PTB-binding 1	RAVER1_C297.rev
A0A087X1Z3_C106.rev	-0.224928	0.0752272	0.221722	0.388613	Proteasome activator complex subunit 2	PSME2_C106.rev
A0A087X2I1_C184.rev	-0.0570267	0.730467	0.264882	0.000702697	26S proteasome regulatory subunit 10B	PSMC6_C184.rev
A0A087X2I1_C207.rev	0.139519	0.221518	-0.0197993	0.836125	26S proteasome regulatory subunit 10B	PSMC6_C207.rev
A0A087X2I1_C242.rev	0.0890962	0.192708	-0.281982	0.0124403	26S proteasome regulatory subunit 10B	PSMC6_C242.rev
A0A087X2I1_C361.rev	-0.150382	0.705039	0.138876	0.223888	26S proteasome regulatory subunit 10B	PSMC6_C361.rev
A0A096LPI6_C164.rev	NA	NA	-0.883048	0.0162778	Utp12 domain-containing protein (Fragment)	4 SV_C164.rev
A0A0A0MQX8_C27.rev	NA	NA	-0.168013	0.0180912	Muscleblind-like protein 1	MBNL1_C27.rev
A0A0A0MQX8_C34.rev	NA	NA	-0.168013	0.0180912	Muscleblind-like protein 1	MBNL1_C34.rev
A0A0A0MSB8_C522.rev	NA	NA	NA	NA	Exocyst complex component 7	EXOC7_C522.rev
A0A0A0MSK5_C303.rev	NA	NA	0.164496	0.0936435	Torsin-1A-interacting protein 1	TOR1AIP1_C303.rev
A0A0A0MSK5_C375.rev	NA	NA	NA	NA	Torsin-1A-interacting protein 1	TOR1AIP1_C375.rev
A0A0A0MSQ0_C121.rev	-0.591859	0.187915	-0.451915	0.111331	Plastin-3	PLS3_C121.rev
A0A0A0MSQ0_C145.rev	NA	NA	0.0924726	0.377547	Plastin-3	PLS3_C145.rev
A0A0A0MSQ0_C450.rev	0.126042	0.0720857	-0.334412	0.0312651	Plastin-3	PLS3_C450.rev
A0A0A0MT83_C251.rev	-0.517262	0.101567	NA	NA	Butyryl-CoA dehydrogenase	IVD_C251.rev
A0A0A0MT83_C258.rev	-0.517262	0.101567	NA	NA	Butyryl-CoA dehydrogenase	IVD_C258.rev
A0A0A0MTH3_C377.rev	-0.1997	0.0021458	0.0835217	0.25753	59 kDa serine/threonine-protein kinase	ILK_C377.rev
A0A0A0MTH3_C8.rev	NA	NA	0.0512699	0.107265	59 kDa serine/threonine-protein kinase	ILK_C8.rev
A0A0A0MTH9_C1542.rev	NA	NA	NA	NA	TATA-binding protein-associated factor 172	BTAF1_C1542.rev
A0A0A6YYL4_C187.rev	0.0124626	0.938376	0.0273286	0.913127	Coronin	CORO7-PAM16_C187.rev
A0A0A6YYL4_C325.rev	-0.303431	0.000143389	NA	NA	Coronin	CORO7-PAM16_C325.rev
A0A0A6YYL4_C363.rev	-0.07269	0.683648	0.0167848	0.775501	Coronin	CORO7-PAM16_C363.rev
A0A0A6YYL4_C42.rev	0.101272	0.209485	-0.428559	7.29426e-05	Coronin	CORO7-PAM16_C42.rev
A0A0A6YYL4_C505.rev	-0.48294	0.0507378	0.317451	0.179209	Coronin	CORO7-PAM16_C505.rev
A0A0A6YYL4_C695.rev	-0.149585	0.350776	0.101722	0.259882	Coronin	CORO7-PAM16_C695.rev
A0A0A6YYL4_C75.rev	NA	NA	-0.225167	0.00410521	Coronin	CORO7-PAM16_C75.rev
A0A0A6YYL4_C770.rev	NA	NA	NA	NA	Coronin	CORO7-PAM16_C770.rev
A0A0C4DFM1_C47.rev	0.28004	0.00181882	-0.275952	0.166132	Transmembrane 9 superfamily member	TM9SF4_C47.rev
A0A0C4DG89_C501.rev	0.275568	0.146061	-0.0387665	0.647703	RNA helicase	DDX46_C501.rev
A0A0C4DG89_C646.rev	NA	NA	NA	NA	RNA helicase	DDX46_C646.rev
A0A0C4DGB5_C361.rev	-0.20256	0.374707	-0.0316397	0.9104	Calpain inhibitor	CAST_C361.rev
A0A0C4DGB5_C414.rev	0.143438	0.625164	0.141207	0.174102	Calpain inhibitor	CAST_C414.rev
A0A0C4DGB5_C441.rev	-0.300398	0.0573821	-0.0143287	0.911997	Calpain inhibitor	CAST_C441.rev
A0A0C4DGB5_C446.rev	-0.106585	0.00508414	0.595823	0.236667	Calpain inhibitor	CAST_C446.rev
A0A0C4DGB5_C694.rev	0.25116	0.320367	NA	NA	Calpain inhibitor	CAST_C694.rev
A0A0G2JH37_C115.rev	0.00443955	0.986988	0.260992	0.296757	Tapasin	TAPBP_C115.rev
A0A0G2JH37_C91.rev	-0.212908	0.534982	-0.267562	0.0743684	Tapasin	TAPBP_C91.rev
A0A0G2JIW1_C18.rev	NA	NA	NA	NA	Heat shock 70 kDa protein 1B	HSPA1B_C18.rev
A0A0G2JIW1_C307.rev	-0.313629	0.21333	0.159435	0.451806	Heat shock 70 kDa protein 1B	HSPA1B_C307.rev
A0A0G2JIW1_C575.rev	-0.229468	0.0151948	-0.104578	0.266062	Heat shock 70 kDa protein 1B	HSPA1B_C575.rev
A0A0G2JIW1_C604.rev	0.175057	0.197693	0.0380673	0.872733	Heat shock 70 kDa protein 1B	HSPA1B_C604.rev
A0A0J9YVP6_C104.rev	0.179421	0.334737	NA	NA	60 kDa poly(U)-binding-splicing factor (Fragment)	PUF60_C104.rev
A0A0J9YVP6_C462.rev	0.226137	0.00452683	-1.17073	9.10851e-05	60 kDa poly(U)-binding-splicing factor (Fragment)	PUF60_C462.rev
A0A0J9YWL0_C1812.rev	NA	NA	NA	NA	Beta/gamma crystallin domain-containing protein 1	CRYBG1_C1812.rev
A0A140T9H5_C125.rev	0.0832603	0.00138944	NA	NA	HLA class I histocompatibility antigen, C alpha chain	HLA-C_C125.rev
A0A140T9H5_C188.rev	0.359067	0.0179757	-0.940969	0.00264555	HLA class I histocompatibility antigen, C alpha chain	HLA-C_C188.rev
A0A1B0GVD5_C286.rev	0.310732	0.339958	NA	NA	Cathepsin D	CTSD_C286.rev
A0A1B0GVD5_C290.rev	0.309393	0.00269564	-0.380287	0.150891	Cathepsin D	CTSD_C290.rev
A0A1B0GVD5_C329.rev	-0.206744	0.715119	-0.818108	0.0157547	Cathepsin D	CTSD_C329.rev
A0A1B0GVH5_C104.rev	NA	NA	NA	NA	Alpha-ketoglutarate-dependent dioxygenase FTO	FTO_C104.rev
A0A1B0GVI3_C427.rev	0.2755	0.769717	0.93103	0.279743	Keratin, type I cytoskeletal 10	KRT10_C427.rev
A0A1B0GVI3_C66.rev	0.755354	0.543373	-0.375502	0.621833	Keratin, type I cytoskeletal 10	KRT10_C66.rev
A0A1C7CYX9_C353.rev	0.0820959	0.307945	0.31076	0.146381	Dihydropyrimidinase-related protein 2	DPYSL2_C353.rev
A0A1C7CYX9_C544.rev	-0.0243884	0.854659	-0.255171	8.49441e-05	Dihydropyrimidinase-related protein 2	DPYSL2_C544.rev
A0A1C7CYX9_C609.rev	-0.231247	0.347345	0.0276519	0.81025	Dihydropyrimidinase-related protein 2	DPYSL2_C609.rev
A0A1W2PNX8_C1067.rev	NA	NA	NA	NA	Protein unc-45 homolog A	UNC45A_C1067.rev
A0A1W2PNX8_C363.rev	NA	NA	NA	NA	Protein unc-45 homolog A	UNC45A_C363.rev
A0A1W2PNX8_C560.rev	NA	NA	NA	NA	Protein unc-45 homolog A	UNC45A_C560.rev
A0A1W2PNX8_C566.rev	NA	NA	NA	NA	Protein unc-45 homolog A	UNC45A_C566.rev
A0A1W2PP35_C292.rev	-0.132315	0.740261	0.697622	0.000641857	Heterogeneous nuclear ribonucleoprotein U (Fragment)	HNRNPU_C292.rev
A0A1W2PP35_C294.rev	-0.132315	0.740261	0.697622	0.000641857	Heterogeneous nuclear ribonucleoprotein U (Fragment)	HNRNPU_C294.rev
A0A1W2PP35_C311.rev	NA	NA	NA	NA	Heterogeneous nuclear ribonucleoprotein U (Fragment)	HNRNPU_C311.rev
A0A1W2PP35_C400.rev	-0.399143	0.238434	0.223404	0.0344067	Heterogeneous nuclear ribonucleoprotein U (Fragment)	HNRNPU_C400.rev
A0A1W2PP35_C497.rev	0.0440434	0.902916	0.287423	0.116393	Heterogeneous nuclear ribonucleoprotein U (Fragment)	HNRNPU_C497.rev
A0A1W2PP35_C510.rev	0.0708734	0.765911	0.153108	0.458157	Heterogeneous nuclear ribonucleoprotein U (Fragment)	HNRNPU_C510.rev
A0A1W2PP35_C551.rev	-0.260586	0.620426	0.32451	0.0831225	Heterogeneous nuclear ribonucleoprotein U (Fragment)	HNRNPU_C551.rev
A0A1W2PPZ5_C263.rev	-0.0263252	0.936207	NA	NA	Transcription elongation factor	TCEA1_C263.rev
A0A1W2PPZ5_C271.rev	-0.752041	0.0119478	NA	NA	Transcription elongation factor	TCEA1_C271.rev
A0A1W2PRB8_C193.rev	NA	NA	NA	NA	Cofactor required for Sp1 transcriptional activation subunit 6	3 SV_C193.rev
A0A1W2PRB8_C216.rev	NA	NA	NA	NA	Cofactor required for Sp1 transcriptional activation subunit 6	3 SV_C216.rev
A0A1W2PS43_C271.rev	NA	NA	NA	NA	Lysosome membrane protein 2	SCARB2_C271.rev
A0A1Y0BRN3_C1256.rev	-0.177408	0.364035	0.501591	0.268898	Unconventional myosin-6	MYO6_C1256.rev
A0A1Y0BRN3_C252.rev	NA	NA	NA	NA	Unconventional myosin-6	MYO6_C252.rev
A0A1Y0BRN3_C362.rev	NA	NA	NA	NA	Unconventional myosin-6	MYO6_C362.rev
A0A1Y0BRN3_C375.rev	-0.266879	0.0157152	0.200626	0.00667645	Unconventional myosin-6	MYO6_C375.rev
A0A1Y0BRN3_C514.rev	NA	NA	NA	NA	Unconventional myosin-6	MYO6_C514.rev
A0A1Y0BRN3_C610.rev	NA	NA	NA	NA	Unconventional myosin-6	MYO6_C610.rev
A0A286YFF8_C86.rev	NA	NA	0.610894	0.166219	Protein MON2 homolog	MON2_C86.rev
A0A2R8Y5P7_C386.rev	NA	NA	NA	NA	Histidine--tRNA ligase	HARS2_C386.rev
A0A2R8Y5S7_C284.rev	NA	NA	NA	NA	Radixin	RDX_C284.rev
A0A2R8YDN7_C893.rev	NA	NA	NA	NA	Polyamine-transporting ATPase 13A3	ATP13A3_C893.rev
A0A2R8YDQ9_C100.rev	-0.129392	0.461152	-0.315026	0.294585	Succinate--CoA ligase [ADP-forming] subunit beta, mitochondrial	SUCLA2_C100.rev
A0A2R8YDQ9_C94.rev	-0.129392	0.461152	-0.315026	0.294585	Succinate--CoA ligase [ADP-forming] subunit beta, mitochondrial	SUCLA2_C94.rev
A0A2R8YEA7_C135.rev	NA	NA	NA	NA	Actin, cytoplasmic 1 (Fragment)	ACTB_C135.rev
A0A2R8YEA7_C150.rev	NA	NA	NA	NA	Actin, cytoplasmic 1 (Fragment)	ACTB_C150.rev
A0A2R8YEA7_C95.rev	0.0858591	0.34139	-0.0335763	0.858005	Actin, cytoplasmic 1 (Fragment)	ACTB_C95.rev
A0A2R8YG42_C328.rev	-0.0877679	0.609458	NA	NA	Rho guanine nucleotide exchange factor 7	ARHGEF7_C328.rev
A0A2U3TZM0_C1581.rev	NA	NA	NA	NA	DNA helicase	CHD4_C1581.rev
A0A2U3TZM0_C1816.rev	NA	NA	NA	NA	DNA helicase	CHD4_C1816.rev
A0A3B3ISS6_C385.rev	-0.153143	0.101627	NA	NA	Transmembrane glycoprotein NMB	GPNMB_C385.rev
A0A3B3IUA2_C174.rev	0.129774	0.671606	1.09277	0.000662892	Ribonucloprotein	SNU13_C174.rev
A0A494C0R8_C222.rev	NA	NA	NA	NA	Clustered mitochondria protein homolog	CLUH_C222.rev
A0A494C0X7_C198.rev	0.121296	0.280546	-0.144546	0.311113	Integrin beta	ITGB2_C198.rev
A0A494C0X7_C246.rev	0.277247	0.00737276	-0.0150477	0.966565	Integrin beta	ITGB2_C246.rev
A0A494C0X7_C286.rev	0.177915	0.382026	0.0266474	0.903514	Integrin beta	ITGB2_C286.rev
A0A494C0X7_C36.rev	0.52974	0.313984	0.183637	0.203798	Integrin beta	ITGB2_C36.rev
A0A494C0X7_C386.rev	0.156846	0.140234	-0.589905	0.060689	Integrin beta	ITGB2_C386.rev
A0A494C0X7_C400.rev	0.0833377	0.486866	-0.413443	0.0604024	Integrin beta	ITGB2_C400.rev
A0A494C0X7_C420.rev	-0.0270246	0.9556	-0.455242	0.162692	Integrin beta	ITGB2_C420.rev
A0A494C0X7_C43.rev	0.52974	0.313984	0.183637	0.203798	Integrin beta	ITGB2_C43.rev
A0A494C0X7_C445.rev	NA	NA	NA	NA	Integrin beta	ITGB2_C445.rev
A0A494C0X7_C447.rev	NA	NA	NA	NA	Integrin beta	ITGB2_C447.rev
A0A494C0X7_C46.rev	0.52974	0.313984	0.183637	0.203798	Integrin beta	ITGB2_C46.rev
A0A494C0X7_C467.rev	NA	NA	0.0139888	0.90945	Integrin beta	ITGB2_C467.rev
A0A494C0X7_C470.rev	NA	NA	0.0139888	0.90945	Integrin beta	ITGB2_C470.rev
A0A494C0X7_C472.rev	0.00620681	0.992131	-0.0939854	0.458012	Integrin beta	ITGB2_C472.rev
A0A494C0X7_C481.rev	0.392195	0.21703	-0.155409	0.403685	Integrin beta	ITGB2_C481.rev
A0A494C0X7_C483.rev	0.392195	0.21703	-0.155409	0.403685	Integrin beta	ITGB2_C483.rev
A0A494C0X7_C497.rev	-0.0948326	0.859728	-0.350776	0.125603	Integrin beta	ITGB2_C497.rev
A0A494C0X7_C534.rev	NA	NA	0.0833489	0.218463	Integrin beta	ITGB2_C534.rev
A0A494C0X7_C536.rev	NA	NA	0.0833489	0.218463	Integrin beta	ITGB2_C536.rev
A0A494C0X7_C541.rev	NA	NA	0.0833489	0.218463	Integrin beta	ITGB2_C541.rev
A0A494C0X7_C582.rev	0.245059	0.221518	-0.205351	0.147023	Integrin beta	ITGB2_C582.rev
A0A494C0X7_C590.rev	0.283323	0.461152	-0.127669	0.294613	Integrin beta	ITGB2_C590.rev
A0A494C0X7_C62.rev	-0.181269	0.706105	-0.23553	0.15273	Integrin beta	ITGB2_C62.rev
A0A494C0X7_C628.rev	0.304553	0.671758	-0.0156775	0.828215	Integrin beta	ITGB2_C628.rev
A0A494C0X7_C631.rev	0.304553	0.671758	-0.0156775	0.828215	Integrin beta	ITGB2_C631.rev
A0A494C0X7_C670.rev	0.247403	0.0283619	-0.421952	0.0324417	Integrin beta	ITGB2_C670.rev
A0A494C0X7_C73.rev	0.166729	0.320367	-0.496848	0.035501	Integrin beta	ITGB2_C73.rev
A0A494C165_C157.rev	-0.4791	0.255117	-0.253842	0.0136461	Xaa-Pro dipeptidase (Fragment)	PEPD_C157.rev
A0A494C165_C182.rev	NA	NA	NA	NA	Xaa-Pro dipeptidase (Fragment)	PEPD_C182.rev
A0A494C165_C507.rev	-0.130912	0.609344	NA	NA	Xaa-Pro dipeptidase (Fragment)	PEPD_C507.rev
A0A494C165_C511.rev	-0.130912	0.609344	NA	NA	Xaa-Pro dipeptidase (Fragment)	PEPD_C511.rev
A0A494C165_C57.rev	0.0502558	0.840464	NA	NA	Xaa-Pro dipeptidase (Fragment)	PEPD_C57.rev
A0A494C1M4_C183.rev	-0.13999	0.0179764	NA	NA	10-formyltetrahydrofolate dehydrogenase	ALDH1L2_C183.rev
A0A494C1M4_C792.rev	NA	NA	NA	NA	10-formyltetrahydrofolate dehydrogenase	ALDH1L2_C792.rev
A0A499FIX8_C105.rev	0.215068	0.00745962	NA	NA	Extended synaptotagmin-2	ESYT2_C105.rev
A0A499FIZ0_C573.rev	NA	NA	NA	NA	WD repeat-containing protein 26	WDR26_C573.rev
A0A4V7I447_C129.rev	NA	NA	0.746299	0.011692	Apolipoprotein B receptor	APOBR_C129.rev
A0A4V7I447_C149.rev	NA	NA	NA	NA	Apolipoprotein B receptor	APOBR_C149.rev
A0A4V7I447_C844.rev	0.272021	0.686374	0.284284	0.343534	Apolipoprotein B receptor	APOBR_C844.rev
A0A4V7I447_C895.rev	0.525703	0.258009	0.402952	0.045137	Apolipoprotein B receptor	APOBR_C895.rev
A0A590UK80_C115.rev	-0.268142	0.275735	0.466567	0.487403	Uncharacterized protein (Fragment)	3 SV_C115.rev
A0A5F9ZHL1_C119.rev	-0.340555	0.27506	-0.213943	0.0147642	Acetyl-CoA acetyltransferase, mitochondrial	ACAT1_C119.rev
A0A5F9ZHL1_C126.rev	-0.121648	0.65588	NA	NA	Acetyl-CoA acetyltransferase, mitochondrial	ACAT1_C126.rev
A0A5F9ZHL1_C196.rev	-0.472843	0.126272	0.298167	0.327853	Acetyl-CoA acetyltransferase, mitochondrial	ACAT1_C196.rev
A0A5F9ZHN7_C445.rev	0.277705	0.113645	-0.464466	0.00601824	Phosphatidylinositol-3-phosphatase SAC1	SACM1L_C445.rev
A0A5H1ZRQ2_C247.rev	-0.0815673	0.604182	0.0699313	0.694887	RNA helicase	DDX17_C247.rev
A0A5H1ZRQ2_C277.rev	-0.181759	0.190356	0.00151007	0.995184	RNA helicase	DDX17_C277.rev
A0A5H1ZRQ2_C298.rev	-0.184618	0.71085	-0.0655057	0.356687	RNA helicase	DDX17_C298.rev
A0A5H1ZRQ2_C319.rev	-0.214772	0.00226905	NA	NA	RNA helicase	DDX17_C319.rev
A0A5H1ZRQ2_C431.rev	NA	NA	NA	NA	RNA helicase	DDX17_C431.rev
A0A5H1ZRQ2_C586.rev	-0.155946	0.331475	0.112946	0.49666	RNA helicase	DDX17_C586.rev
A0A5H1ZRS1_C1577.rev	-0.0121283	0.949513	-0.014446	0.860894	Pericentriolar material 1 protein	PCM1_C1577.rev
A0A5H1ZRS1_C171.rev	-0.317795	3.73161e-05	-0.167284	0.0858814	Pericentriolar material 1 protein	PCM1_C171.rev
A0A5H1ZRS1_C187.rev	NA	NA	NA	NA	Pericentriolar material 1 protein	PCM1_C187.rev
A0A5H1ZRS1_C770.rev	NA	NA	NA	NA	Pericentriolar material 1 protein	PCM1_C770.rev
A0A5H1ZRS1_C783.rev	NA	NA	NA	NA	Pericentriolar material 1 protein	PCM1_C783.rev
A0A6I8PIV1_C1092.rev	NA	NA	0.675493	0.000809838	Leucyl-tRNA synthetase	LARS1_C1092.rev
A0A6I8PIV1_C113.rev	-0.0621871	0.423731	0.442987	0.0031067	Leucyl-tRNA synthetase	LARS1_C113.rev
A0A6I8PIV1_C546.rev	0.00945673	0.978214	NA	NA	Leucyl-tRNA synthetase	LARS1_C546.rev
A0A6I8PIV1_C573.rev	-0.127361	0.335854	NA	NA	Leucyl-tRNA synthetase	LARS1_C573.rev
A0A6I8PIV1_C70.rev	0.0947428	0.701062	-0.0675281	0.669265	Leucyl-tRNA synthetase	LARS1_C70.rev
A0A6Q8KRG2_C344.rev	-0.0469577	0.710396	0.0540223	0.746937	Golgin subfamily A member 2	GOLGA2_C344.rev
A0A6Q8PFJ0_C522.rev	-0.0464445	0.902916	0.450425	0.247606	Prelamin-A/C	LMNA_C522.rev
A0A6Q8PFJ0_C588.rev	-0.335907	0.104107	0.263738	0.063436	Prelamin-A/C	LMNA_C588.rev
A0A6Q8PFJ0_C591.rev	-0.335907	0.104107	0.263738	0.063436	Prelamin-A/C	LMNA_C591.rev
A0A6Q8PHK0_C374.rev	NA	NA	NA	NA	E3 ubiquitin-protein ligase TRIP12	TRIP12_C374.rev
A0A7I2V2U6_C119.rev	-0.417514	0.187915	0.166795	0.0845045	Methenyltetrahydrofolate cyclohydrolase	MTHFD2_C119.rev
A0A7I2V4F0_C104.rev	0.0761301	0.41768	-0.0799567	0.511999	ATP-dependent RNA helicase DDX1	DDX1_C104.rev
A0A7I2V4F0_C105.rev	0.0761301	0.41768	-0.0799567	0.511999	ATP-dependent RNA helicase DDX1	DDX1_C105.rev
A0A7I2V4F0_C225.rev	-0.314361	0.129348	-0.398695	0.02362	ATP-dependent RNA helicase DDX1	DDX1_C225.rev
A0A7I2V4F0_C507.rev	0.220682	0.00163168	-0.358786	0.0166694	ATP-dependent RNA helicase DDX1	DDX1_C507.rev
A0A7I2V4F0_C513.rev	NA	NA	NA	NA	ATP-dependent RNA helicase DDX1	DDX1_C513.rev
A0A7I2V4F0_C565.rev	NA	NA	NA	NA	ATP-dependent RNA helicase DDX1	DDX1_C565.rev
A0A7I2V4V1_C2.rev	-0.181345	0.511727	-0.0463746	0.781937	Peptidyl-prolyl cis-trans isomerase	PPIA_C2.rev
A0A7I2V5Q5_C10.rev	-0.197789	0.00282952	NA	NA	Peptidyl-prolyl cis-trans isomerase G	PPIG_C10.rev
A0A7I2V5Q5_C307.rev	NA	NA	-0.335727	0.00336484	Peptidyl-prolyl cis-trans isomerase G	PPIG_C307.rev
A0A7I2V5R1_C11.rev	-0.392301	0.103237	NA	NA	Serine/threonine-protein kinase Nek9	NEK9_C11.rev
A0A7I2V5R1_C25.rev	-0.392301	0.103237	NA	NA	Serine/threonine-protein kinase Nek9	NEK9_C25.rev
A0A7I2V5R1_C635.rev	0.711273	0.184768	NA	NA	Serine/threonine-protein kinase Nek9	NEK9_C635.rev
A0A7I2V5R1_C638.rev	0.274804	0.00123714	NA	NA	Serine/threonine-protein kinase Nek9	NEK9_C638.rev
A0A7I2V5R1_C890.rev	0.156427	0.166537	0.106752	0.422371	Serine/threonine-protein kinase Nek9	NEK9_C890.rev
A0A7I2YQF8_C160.rev	0.124098	0.0105884	0.0734376	0.309831	Eukaryotic translation initiation factor 3 subunit I	EIF3I_C160.rev
A0A7I2YQF8_C76.rev	-0.150753	0.28777	0.0180021	0.962245	Eukaryotic translation initiation factor 3 subunit I	EIF3I_C76.rev
A0A7P0T9I9_C39.rev	0.632316	0.00508781	0.417087	0.0831225	Nicotinamide phosphoribosyltransferase	NAMPT_C39.rev
A0A7P0T9I9_C394.rev	NA	NA	-0.70095	0.000527921	Nicotinamide phosphoribosyltransferase	NAMPT_C394.rev
A0A7P0TA76_C166.rev	-0.712989	0.000490511	0.111424	0.491903	Fatty acid CoA ligase Acsl3	ACSL3_C166.rev
A0A7P0TA76_C421.rev	NA	NA	NA	NA	Fatty acid CoA ligase Acsl3	ACSL3_C421.rev
A0A7P0TA76_C442.rev	-0.123617	0.301189	-0.18059	0.144034	Fatty acid CoA ligase Acsl3	ACSL3_C442.rev
A0A7P0TA76_C553.rev	NA	NA	NA	NA	Fatty acid CoA ligase Acsl3	ACSL3_C553.rev
A0A7P0TA76_C565.rev	NA	NA	NA	NA	Fatty acid CoA ligase Acsl3	ACSL3_C565.rev
A0A7P0TA76_C85.rev	-0.387405	0.0790536	NA	NA	Fatty acid CoA ligase Acsl3	ACSL3_C85.rev
A0A7P0TA85_C123.rev	0.0619653	0.827659	-0.268693	0.282083	Basigin	BSG_C123.rev
A0A7P0TA85_C84.rev	-0.0704544	0.867527	-0.478206	0.0384237	Basigin	BSG_C84.rev
A0A7P0TAC5_C578.rev	NA	NA	NA	NA	Huntingtin	HTT_C578.rev
A0A7P0TAE3_C94.rev	0.547398	0.0175763	NA	NA	A-kinase anchor protein 8-like	AKAP8L_C94.rev
A0A7P0TAQ9_C703.rev	-0.177217	0.160858	NA	NA	DnaJ homolog subfamily C member 10	DNAJC10_C703.rev
A0A7P0TAQ9_C710.rev	-0.177217	0.160858	NA	NA	DnaJ homolog subfamily C member 10	DNAJC10_C710.rev
A0A7P0TBF0_C156.rev	NA	NA	NA	NA	Transportin-1	TNPO1_C156.rev
A0A7P0TBF0_C277.rev	NA	NA	NA	NA	Transportin-1	TNPO1_C277.rev
A0A7P0TBF0_C289.rev	NA	NA	NA	NA	Transportin-1	TNPO1_C289.rev
A0A7P0TBF0_C612.rev	-0.371161	0.0627475	-0.126154	0.639237	Transportin-1	TNPO1_C612.rev
A0A7P0TBF0_C675.rev	0.0259537	0.914547	0.535879	8.82563e-07	Transportin-1	TNPO1_C675.rev
A0A7P0TBF0_C95.rev	-0.624194	0.0114945	0.176638	0.135502	Transportin-1	TNPO1_C95.rev
A0A7P0TBJ4_C217.rev	NA	NA	NA	NA	Recombining-binding protein suppressor of hairless (Fragment)	RBPJ_C217.rev
A0A7P0TBJ4_C278.rev	NA	NA	NA	NA	Recombining-binding protein suppressor of hairless (Fragment)	RBPJ_C278.rev
A0A7P0Z497_C167.rev	0.248809	0.632168	-0.0543392	0.879846	Peptidyl-prolyl cis-trans isomerase	PPIB_C167.rev
A0A804CDA6_C636.rev	NA	NA	NA	NA	Dynactin subunit 1	DCTN1_C636.rev
A0A804CDA6_C791.rev	NA	NA	0.0353314	0.816903	Dynactin subunit 1	DCTN1_C791.rev
A0A804CDA6_C888.rev	NA	NA	NA	NA	Dynactin subunit 1	DCTN1_C888.rev
A0A804F6T5_C17.rev	0.452748	0.00225157	0.180114	0.00763274	Pyruvate kinase	PKM_C17.rev
A0A804F6T5_C187.rev	-0.0960952	0.817732	0.0189325	0.926346	Pyruvate kinase	PKM_C187.rev
A0A804F6T5_C200.rev	NA	NA	0.211939	0.00646991	Pyruvate kinase	PKM_C200.rev
A0A804F6T5_C361.rev	-0.347612	0.512937	0.389107	0.143859	Pyruvate kinase	PKM_C361.rev
A0A804F6T5_C393.rev	-0.468023	0.207281	-0.067141	0.891244	Pyruvate kinase	PKM_C393.rev
A0A804F6T5_C509.rev	-0.212956	0.0790536	-0.120363	0.657681	Pyruvate kinase	PKM_C509.rev
A0A804F6T5_C84.rev	-0.114734	0.453104	0.373064	0.504899	Pyruvate kinase	PKM_C84.rev
A0A804HK76_C1081.rev	-0.275806	0.49733	-0.277724	0.00977869	Filamin-B	FLNB_C1081.rev
A0A804HK76_C1280.rev	0.398895	0.0015257	NA	NA	Filamin-B	FLNB_C1280.rev
A0A804HK76_C1326.rev	-0.02596	0.895077	0.164659	0.50531	Filamin-B	FLNB_C1326.rev
A0A804HK76_C1648.rev	0.0305437	0.935619	0.0698231	0.383723	Filamin-B	FLNB_C1648.rev
A0A804HK76_C178.rev	0.239781	0.143168	NA	NA	Filamin-B	FLNB_C178.rev
A0A804HK76_C183.rev	0.239781	0.143168	NA	NA	Filamin-B	FLNB_C183.rev
A0A804HK76_C2017.rev	-0.314171	0.110631	-0.515765	0.00320037	Filamin-B	FLNB_C2017.rev
A0A804HK76_C2075.rev	NA	NA	NA	NA	Filamin-B	FLNB_C2075.rev
A0A804HK76_C2461.rev	0.138942	0.65702	NA	NA	Filamin-B	FLNB_C2461.rev
A0A804HK76_C2497.rev	0.0976579	0.733511	-0.133806	0.0404119	Filamin-B	FLNB_C2497.rev
A0A804HK76_C2516.rev	-0.0853559	0.817732	-0.451824	0.0120809	Filamin-B	FLNB_C2516.rev
A0A804HK76_C26.rev	NA	NA	NA	NA	Filamin-B	FLNB_C26.rev
A0A804HK76_C450.rev	0.190967	0.434283	-0.487125	0.232281	Filamin-B	FLNB_C450.rev
A0A804HK76_C455.rev	0.190967	0.434283	-0.487125	0.232281	Filamin-B	FLNB_C455.rev
A0A804HK76_C604.rev	0.496721	8.16447e-05	-0.467445	0.383723	Filamin-B	FLNB_C604.rev
A0A804HK76_C660.rev	NA	NA	-0.25711	0.508724	Filamin-B	FLNB_C660.rev
A0A804HK76_C706.rev	-0.224618	0.390871	-0.656379	3.79066e-10	Filamin-B	FLNB_C706.rev
A0A804HK76_C769.rev	0.225167	0.0282113	NA	NA	Filamin-B	FLNB_C769.rev
A0A804HK76_C991.rev	0.376024	0.335189	0.158621	0.207733	Filamin-B	FLNB_C991.rev
A0A804HKA6_C264.rev	NA	NA	NA	NA	STAM-binding protein	STAMBP_C264.rev
A0A804HL87_C1003.rev	NA	NA	NA	NA	Rap guanine nucleotide exchange factor 1	RAPGEF1_C1003.rev
A0AV96_C71.rev	NA	NA	-0.339206	7.83585e-05	RNA-binding protein 47	RBM47_C71.rev
A0AVT1_C156.rev	-0.075608	0.826684	NA	NA	Ubiquitin-like modifier-activating enzyme 6	UBA6_C156.rev
A0AVT1_C347.rev	-0.189661	0.541899	NA	NA	Ubiquitin-like modifier-activating enzyme 6	UBA6_C347.rev
A0AVT1_C449.rev	NA	NA	-0.436265	7.3372e-14	Ubiquitin-like modifier-activating enzyme 6	UBA6_C449.rev
A0AVT1_C455.rev	NA	NA	-0.436265	7.3372e-14	Ubiquitin-like modifier-activating enzyme 6	UBA6_C455.rev
A0AVT1_C699.rev	NA	NA	NA	NA	Ubiquitin-like modifier-activating enzyme 6	UBA6_C699.rev
A1L0T0_C276.rev	NA	NA	NA	NA	2-hydroxyacyl-CoA lyase 2	ILVBL_C276.rev
A1L0T0_C315.rev	0.0235826	0.880595	0.15173	0.025135	2-hydroxyacyl-CoA lyase 2	ILVBL_C315.rev
A1L0T0_C568.rev	NA	NA	-0.320633	0.0506052	2-hydroxyacyl-CoA lyase 2	ILVBL_C568.rev
A1X283_C664.rev	-0.260791	0.0319723	-0.0572151	0.734029	SH3 and PX domain-containing protein 2B	SH3PXD2B_C664.rev
A2A274_C126.rev	0.0730723	0.924949	-0.202156	0.352758	Aconitate hydratase, mitochondrial	ACO2_C126.rev
A2A274_C410.rev	0.009316	0.978214	-0.445725	0.256233	Aconitate hydratase, mitochondrial	ACO2_C410.rev
A2A274_C473.rev	0.453153	0.00107545	NA	NA	Aconitate hydratase, mitochondrial	ACO2_C473.rev
A2A274_C476.rev	0.453153	0.00107545	NA	NA	Aconitate hydratase, mitochondrial	ACO2_C476.rev
A2A274_C617.rev	0.481024	0.292531	0.151395	0.499286	Aconitate hydratase, mitochondrial	ACO2_C617.rev
A5YKK6_C1420.rev	NA	NA	NA	NA	CCR4-NOT transcription complex subunit 1	CNOT1_C1420.rev
A5YKK6_C1457.rev	NA	NA	NA	NA	CCR4-NOT transcription complex subunit 1	CNOT1_C1457.rev
A5YKK6_C1706.rev	0.0482713	0.753367	NA	NA	CCR4-NOT transcription complex subunit 1	CNOT1_C1706.rev
A5YKK6_C2359.rev	NA	NA	NA	NA	CCR4-NOT transcription complex subunit 1	CNOT1_C2359.rev
A5YKK6_C2360.rev	NA	NA	NA	NA	CCR4-NOT transcription complex subunit 1	CNOT1_C2360.rev
A5YKK6_C624.rev	-0.041863	0.554486	NA	NA	CCR4-NOT transcription complex subunit 1	CNOT1_C624.rev
A6NDG6_C193.rev	-0.0980384	0.415117	0.00703981	0.975402	Glycerol-3-phosphate phosphatase	PGP_C193.rev
A6NDG6_C217.rev	NA	NA	0.15393	0.491903	Glycerol-3-phosphate phosphatase	PGP_C217.rev
A6NDG6_C35.rev	NA	NA	NA	NA	Glycerol-3-phosphate phosphatase	PGP_C35.rev
A8MXP9_C854.rev	-0.240553	0.269521	-0.219675	0.203798	Matrin-3	MATR3_C854.rev
B0I1T2_C143.rev	-0.0267013	0.861538	0.0194155	0.912882	Unconventional myosin-Ig	MYO1G_C143.rev
B0I1T2_C601.rev	NA	NA	NA	NA	Unconventional myosin-Ig	MYO1G_C601.rev
B0I1T2_C965.rev	NA	NA	NA	NA	Unconventional myosin-Ig	MYO1G_C965.rev
B0QYK0_C502.rev	NA	NA	NA	NA	RNA-binding protein EWS	EWSR1_C502.rev
B0QYK0_C505.rev	NA	NA	NA	NA	RNA-binding protein EWS	EWSR1_C505.rev
B0QZ18_C35.rev	NA	NA	0.605318	0.22636	Copine-1	CPNE1_C35.rev
B0QZ18_C58.rev	-0.162258	0.585953	NA	NA	Copine-1	CPNE1_C58.rev
B1AK88_C176.rev	0.201556	0.196403	-0.143523	0.424933	F-actin-capping protein subunit beta	CAPZB_C176.rev
B1AK88_C235.rev	0.189536	0.563843	-0.110534	0.123086	F-actin-capping protein subunit beta	CAPZB_C235.rev
B1AK88_C65.rev	0.0499861	0.190752	0.874779	0.140495	F-actin-capping protein subunit beta	CAPZB_C65.rev
B1AK88_C91.rev	0.104354	0.688694	-0.210558	0.158164	F-actin-capping protein subunit beta	CAPZB_C91.rev
B1ALA9_C232.rev	NA	NA	NA	NA	Ribose-phosphate pyrophosphokinase 1	PRPS1_C232.rev
B1ALA9_C91.rev	NA	NA	NA	NA	Ribose-phosphate pyrophosphokinase 1	PRPS1_C91.rev
B1AXG1_C200.rev	NA	NA	NA	NA	Non-specific serine/threonine protein kinase	RPS6KA3_C200.rev
B4DDD6_C102.rev	-0.441842	0.491702	0.227659	0.153538	Drebrin-like protein	DBNL_C102.rev
B4DLN1_C336.rev	NA	NA	NA	NA	cDNA FLJ60124, highly similar to Mitochondrial dicarboxylate carrier	2 SV_C336.rev
B5MCF9_C255.rev	0.0213677	0.920905	0.393343	0.00489368	Pescadillo homolog	PES1_C255.rev
B5MCF9_C374.rev	NA	NA	NA	NA	Pescadillo homolog	PES1_C374.rev
B7ZM99_C779.rev	NA	NA	NA	NA	Formate--tetrahydrofolate ligase	MTHFD1L_C779.rev
B7ZM99_C780.rev	NA	NA	NA	NA	Formate--tetrahydrofolate ligase	MTHFD1L_C780.rev
B7ZM99_C907.rev	0.0400596	0.739454	0.550463	1.65584e-09	Formate--tetrahydrofolate ligase	MTHFD1L_C907.rev
C9J2Y9_C1086.rev	NA	NA	NA	NA	DNA-directed RNA polymerase subunit beta	POLR2B_C1086.rev
C9J2Y9_C938.rev	-0.0417284	0.817732	0.291224	0.0616591	DNA-directed RNA polymerase subunit beta	POLR2B_C938.rev
C9JQ41_C39.rev	-0.603491	0.000309672	-0.614348	2.78274e-05	Coiled-coil domain-containing protein 58	MIX23_C39.rev
C9JQ41_C60.rev	NA	NA	NA	NA	Coiled-coil domain-containing protein 58	MIX23_C60.rev
C9JQD4_C148.rev	0.142668	0.220961	-0.0270531	0.865731	Peptidyl-prolyl cis-trans isomerase	PPIH_C148.rev
C9JQD4_C21.rev	0.157846	0.409872	-0.218883	0.119215	Peptidyl-prolyl cis-trans isomerase	PPIH_C21.rev
C9JRZ6_C112.rev	NA	NA	-0.00238639	0.966565	MICOS complex subunit MIC19	CHCHD3_C112.rev
C9JSZ1_C152.rev	0.31752	0.391443	NA	NA	Far upstream element-binding protein 1 (Fragment)	FUBP1_C152.rev
C9JSZ1_C168.rev	0.535566	0.0116692	-0.483173	0.00470726	Far upstream element-binding protein 1 (Fragment)	FUBP1_C168.rev
D3DPS3_C361.rev	NA	NA	NA	NA	Arginine/proline rich coiled-coil 1, isoform CRA	MAP7D1_C361.rev
D3DPS3_C373.rev	NA	NA	NA	NA	Arginine/proline rich coiled-coil 1, isoform CRA	MAP7D1_C373.rev
D3YTB1_C91.rev	0.168079	0.243856	-0.161913	0.856473	60S ribosomal protein L32 (Fragment)	RPL32_C91.rev
D3YTB1_C96.rev	0.207038	0.247751	0.10363	0.497561	60S ribosomal protein L32 (Fragment)	RPL32_C96.rev
D6RBQ9_C107.rev	0.260015	0.269794	0.175939	0.245542	Heterogeneous nuclear ribonucleoprotein D0 (Fragment)	HNRNPD_C107.rev
D6RBW1_C198.rev	0.109024	0.591202	-0.124166	0.249044	Eukaryotic translation initiation factor 4E	EIF4E_C198.rev
D6RBZ0_C99.rev	-0.249896	0.115053	0.292395	0.0876353	Heterogeneous nuclear ribonucleoprotein A/B	HNRNPAB_C99.rev
D6RER5_C268.rev	NA	NA	NA	NA	Septin	SEPTIN11_C268.rev
D6REX3_C1161.rev	-0.192502	0.648641	-0.222928	0.547243	Protein transport protein Sec31A	SEC31A_C1161.rev
D6REX3_C458.rev	-0.0253102	0.937077	-0.12128	0.393866	Protein transport protein Sec31A	SEC31A_C458.rev
D6REX3_C644.rev	NA	NA	NA	NA	Protein transport protein Sec31A	SEC31A_C644.rev
D6RHI9_C121.rev	0.505135	6.80396e-06	-0.680438	2.02667e-06	Ribonuclease T2 (Fragment)	RNASET2_C121.rev
D6RHI9_C48.rev	NA	NA	NA	NA	Ribonuclease T2 (Fragment)	RNASET2_C48.rev
D9J307_C125.rev	0.183301	0.339958	-0.282593	0.203582	HLA class I antigen	HLA-B_C125.rev
D9J307_C188.rev	0.718116	4.71961e-08	-0.69853	0.0187085	HLA class I antigen	HLA-B_C188.rev
E5KLJ9_C394.rev	NA	NA	NA	NA	Dynamin-like 120 kDa protein, mitochondrial	OPA1_C394.rev
E5KLJ9_C454.rev	0.00704259	0.912196	NA	NA	Dynamin-like 120 kDa protein, mitochondrial	OPA1_C454.rev
E5KLJ9_C805.rev	NA	NA	0.364233	0.000914245	Dynamin-like 120 kDa protein, mitochondrial	OPA1_C805.rev
E5KLJ9_C820.rev	-0.138753	0.448466	NA	NA	Dynamin-like 120 kDa protein, mitochondrial	OPA1_C820.rev
E5RIA4_C34.rev	-0.0423137	0.814362	NA	NA	Aspartyl aminopeptidase	DNPEP_C34.rev
E5RIA4_C409.rev	NA	NA	-0.121	0.47069	Aspartyl aminopeptidase	DNPEP_C409.rev
E5RK69_C339.rev	NA	NA	0.257232	0.229595	Annexin	ANXA6_C339.rev
E7EM64_C282.rev	NA	NA	NA	NA	COP9 signalosome complex subunit 6	COPS6_C282.rev
E7EM64_C298.rev	0.0557123	0.817756	0.0540273	0.775418	COP9 signalosome complex subunit 6	COPS6_C298.rev
E7EQB2_C411.rev	NA	NA	NA	NA	Lactotransferrin (Fragment)	LTF_C411.rev
[truncated: 4,014 more rows]

## Sheet: Table S4
Accession	4 h: Log2(FC)	4 h: FDR	24 h: Log2(FC)	24 h: FDR	Description	Gene
[truncated: 4,657 more rows]

[truncated: 6 more sheets: Table S5, Table S6, Table S7, Table S8, Table S9, Table S10]
